# Supplementary material for: Population snapshot of Streptococcus pneumoniae causing invasive disease among adults aged ≥18 years in South Africa before and after implementation of pneumococcal conjugate vaccines in 2005–2020
Source: Microb Genom. 2025 Nov 19;11(11):001559. doi: 10.1099/mgen.0.001559 (PMC12668798; doi:10.1099/mgen.0.001559)
Supplement: Uncited Supplementary Material 2. [file mgen-11-01559-s002.xlsx]

## Sheet: Sheet1
Isolate ID	Lane name	isolate accession	YEAR	Vaccine_Period	LABNO	In_silico_serotype	Vaccine_Status	PCV_status	samplename	publicname	In_silico ST	aroE	gdh	gki	recP	spi	xpt	ddl	GPSC	GPSC-type	PBP1A-2B-2X	WGS_PEN	WGS_PEN_SIR_Meningitis	EC_ERY_genes	EC_CLI_genes	WGS_ERY	WGS_ERY_SIR	WGS_CLI	WGS_CLI_SIR	WGS_COT_genes	WGS_COT	WGS_COT_SIR	WGS_TET_genes	WGS_TET	WGS_TET_SIR	WGS_CHL_genes	WGS_CHL	SCHL_SIR	Resistance determinant (0/1)	Res determinant (Y/N)	MDR
12837_1#10	12837_1#10	ERS428599	2005	Pre-PCV	1081	3	VT	PCV13 unique	1081	ZA_GPS_SP252	70	2	13	1	4	6	12	1	16	VT>=50%	23-0-0	<=0.03	S	neg	neg	0.06	S	0.06	S	neg	0.5	S	neg	<=0.25	S	neg	<=2	S	0	no	no
12837_1#14	12837_1#14	ERS428603	2005	Pre-PCV	2058	1	VT	PCV13 unique	2058	ZA_GPS_SP256	271	4	16	19	15	6	20	26	1	VT-only	13-16-47	2	R	ermB/mefA	ermB/mefA	>32	R	>2	R	folA_I100L,folP_aa_insert_57-70	>=4	R	TETM	>8	R	neg	<=2	S	5	yes	yes
12837_1#21	12837_1#21	ERS428610	2005	Pre-PCV	1461	19A	VT	PCV13 unique	1461	ZA_GPS_SP263	1094	6	62	5	30	88	8	6	41	VT>=50%	200-241-19	0.25	R	neg	neg	0.06	S	0.06	S	folA_I100L,folP_aa_insert_57-70	>=4	R	neg	<=0.25	S	neg	<=2	S	2	yes	no
12837_1#32	12837_1#32	ERS428621	2005	Pre-PCV	2773	16F	NVT	non-PCV	2773	ZA_GPS_SP274	411	2	13	14	4	17	4	14	4	NVT>50%	1-0-6	<=0.03	S	neg	neg	0.06	S	0.06	S	neg	0.5	S	neg	<=0.25	S	neg	<=2	S	0	no	no
12837_1#38	12837_1#38	ERS428627	2005	Pre-PCV	2152	14	VT	PCV7	2152	ZA_GPS_SP280	2062	1	5	53	32	14	20	199	17	VT>=50%	NEW-13-19	0.25	R	neg	neg	0.06	S	0.06	S	folA_I100L,folP_aa_insert_57-70	>=4	R	neg	<=0.25	S	neg	<=2	S	2	yes	no
12837_1#4	12837_1#4	ERS428593	2005	Pre-PCV	1551	6A	VT	PCV13 unique	1551	ZA_GPS_SP246	11687	2	5	36	12	17	21	685	9	VT>=50%	24-27-421	0.25	R	neg	neg	0.06	S	0.06	S	folP_aa_insert_57-70	2	I	TETM	>8	R	neg	<=2	S	3	yes	yes
12837_1#40	12837_1#40	ERS428629	2005	Pre-PCV	2795	1	VT	PCV13 unique	2795	ZA_GPS_SP282	12534	4	16	19	366	6	20	26	1	VT-only	13-16-488	2	R	ermB/mefA	ermB/mefA	>32	R	>2	R	folA_I100L,folP_aa_insert_57-70	>=4	R	TETM	>8	R	neg	<=2	S	5	yes	yes
12837_1#48	12837_1#48	ERS428637	2005	Pre-PCV	2806	3	VT	PCV13 unique	2806	ZA_GPS_SP290	53	2	5	1	11	16	3	14	3	NVT>50%	3-6-5	<=0.03	S	neg	neg	0.06	S	0.06	S	neg	0.5	S	neg	<=0.25	S	neg	<=2	S	0	no	no
12837_1#52	12837_1#52	ERS428641	2005	Pre-PCV	1320	38	NVT	non-PCV	1320	ZA_GPS_SP294	53	2	5	1	11	16	3	14	3	NVT>50%	3-6-5	<=0.03	S	neg	neg	0.06	S	0.06	S	neg	0.5	S	neg	<=0.25	S	neg	<=2	S	0	no	no
12837_1#59	12837_1#59	ERS428648	2005	Pre-PCV	1252	11B	NVT	non-PCV	1252	ZA_GPS_SP301	66	2	8	2	4	6	1	1	16	VT>=50%	1-0-0	<=0.03	S	neg	neg	0.06	S	0.06	S	neg	0.5	S	neg	<=0.25	S	neg	<=2	S	0	no	no
12837_1#61	12837_1#61	ERS428650	2005	Pre-PCV	1427	23F	VT	PCV7	1427	ZA_GPS_SP303	10698	58	13	54	1	241	1	5	168	NVT-only	200-237-387	0.25	R	neg	neg	0.06	S	0.06	S	folP_aa_insert_57-70	2	I	neg	<=0.25	S	neg	<=2	S	2	yes	no
12837_1#63	12837_1#63	ERS428652	2005	Pre-PCV	2736	8	NVT	non-PCV	2736	ZA_GPS_SP305	458	2	32	9	47	6	21	17	51	VT-only	0-26-2	<=0.03	S	neg	neg	0.06	S	0.06	S	neg	0.5	S	neg	<=0.25	S	neg	<=2	S	0	no	no
12837_1#7	12837_1#7	ERS428596	2005	Pre-PCV	2654	19F	VT	PCV7	2654	ZA_GPS_SP249	5969	18	9	2	16	6	20	245	420	N/A	1-NEW-2	<=0.03	S	neg	neg	0.06	S	0.06	S	neg	0.5	S	neg	<=0.25	S	neg	<=2	S	0	no	no
12837_1#70	12837_1#70	ERS428659	2005	Pre-PCV	2523	19F	VT	PCV7	2523	ZA_GPS_SP312	393	10	43	41	18	13	49	6	38	NVT-only	2-4-0	<=0.03	S	neg	neg	0.06	S	0.06	S	neg	0.5	S	neg	<=0.25	S	neg	<=2	S	0	no	no
12837_1#78	12837_1#78	ERS428667	2005	Pre-PCV	2532	14	VT	PCV7	2532	ZA_GPS_SP319	172	7	13	8	6	25	6	8	5	VT>=50%	17-1-22	1	R	neg	neg	0.06	S	0.06	S	folA_I100L,folP_aa_insert_57-70	>=4	R	neg	<=0.25	S	neg	<=2	S	2	yes	no
12837_1#86	12837_1#86	ERS428675	2005	Pre-PCV	2615	1	VT	PCV13 unique	2615	ZA_GPS_SP327	2062	1	5	53	32	14	20	199	17	VT>=50%	NEW-13-19	0.25	R	neg	neg	0.06	S	0.06	S	neg	0.5	S	neg	<=0.25	S	neg	<=2	S	1	yes	no
12837_1#88	12837_1#88	ERS428677	2005	Pre-PCV	2884	19F	VT	PCV7	2884	ZA_GPS_SP329	1094	6	62	5	30	88	8	6	41	VT>=50%	200-241-19	0.25	R	neg	neg	0.06	S	0.06	S	folA_I100L,folP_aa_insert_57-70	>=4	R	neg	<=0.25	S	neg	<=2	S	2	yes	no
12837_2#1	12837_2#1	ERS428678	2005	Pre-PCV	1821	19A	VT	PCV13 unique	1821	ZA_GPS_SP330	1222	8	32	4	1	6	116	6	162	VT-only	23-0-2	<=0.03	S	neg	neg	0.06	S	0.06	S	neg	0.5	S	neg	<=0.25	S	neg	<=2	S	0	no	no
12837_2#16	12837_2#16	ERS428693	2005	Pre-PCV	3130	17F	NVT	non-PCV	3130	ZA_GPS_SP344	2062	1	5	53	32	14	20	199	17	VT>=50%	16-13-19	0.25	R	neg	neg	0.06	S	0.06	S	folA_I100L,folP_aa_insert_57-70	>=4	R	neg	<=0.25	S	neg	<=2	S	2	yes	no
12837_2#19	12837_2#19	ERS428696	2005	Pre-PCV	3226	1	VT	PCV13 unique	3226	ZA_GPS_SP347	6389	7	25	8	5	10	6	14	24	VT-only	0-0-0	<=0.03	S	neg	neg	0.06	S	0.06	S	folA_I100L,folP_aa_insert_57-70	>=4	R	neg	<=0.25	S	neg	<=2	S	1	yes	no
12837_2#24	12837_2#24	ERS428701	2005	Pre-PCV	3136	19F	VT	PCV7	3136	ZA_GPS_SP352	2021	1	5	28	11	13	1	14	234	N/A	0-26-2	<=0.03	S	neg	neg	0.06	S	0.06	S	neg	0.5	S	neg	<=0.25	S	neg	<=2	S	0	no	no
12837_2#28	12837_2#28	ERS428705	2005	Pre-PCV	3638	6B	VT	PCV7	3638	ZA_GPS_SP356	217	10	18	4	1	7	19	9	2	VT-only	2-44-0	<=0.03	S	neg	neg	0.06	S	0.06	S	neg	0.5	S	neg	<=0.25	S	neg	<=2	S	0	no	no
12837_2#3	12837_2#3	ERS428680	2005	Pre-PCV	780	8	NVT	non-PCV	780	ZA_GPS_SP331	230	12	19	2	17	6	22	14	10	VT>=50%	17-46-131	2	R	ermB	ermB	>32	R	>2	R	folA_I100L,folP_aa_insert_57-70	>=4	R	TET	>8	R	neg	<=2	S	5	yes	yes
12837_2#33	12837_2#33	ERS428710	2005	Pre-PCV	2536	23F	VT	PCV7	2536	ZA_GPS_SP361	1232	2	5	4	66	10	6	11	271	N/A	12-0-2	<=0.03	S	neg	neg	0.06	S	0.06	S	folP_aa_insert_57-70	2	I	neg	<=0.25	S	neg	<=2	S	1	yes	no
12837_2#35	12837_2#35	ERS428712	2005	Pre-PCV	3425	1	VT	PCV13 unique	3425	ZA_GPS_SP363	11732	8	43	36	3	474	509	6	22	NVT>50%	1-239-19	0.06	S	neg	neg	0.06	S	0.06	S	folA_I100L,folP_aa_insert_57-70	>=4	R	neg	<=0.25	S	neg	<=2	S	1	yes	no
12837_2#4	12837_2#4	ERS428681	2005	Pre-PCV	2894	4	VT	PCV7	2894	ZA_GPS_SP332	2067	10	25	9	10	6	4	14	205	VT-only	0-NEW-NEW	0.12	R	neg	neg	0.06	S	0.06	S	folA_I100L,folP_aa_insert_57-70	>=4	R	neg	<=0.25	S	neg	<=2	S	2	yes	no
12837_2#48	12837_2#48	ERS428725	2005	Pre-PCV	3174	12F	NVT	non-PCV	3174	ZA_GPS_SP376	63	2	5	36	12	17	21	14	9	VT>=50%	24-27-28	0.25	R	neg	neg	0.06	S	0.06	S	folP_aa_insert_57-70	2	I	TETM	>8	R	neg	<=2	S	3	yes	yes
12837_2#56	12837_2#56	ERS428733	2005	Pre-PCV	03087/03088	8	NVT	non-PCV	3087	ZA_GPS_SP384	172	7	13	8	6	25	6	8	5	VT>=50%	17-1-427	1	R	neg	neg	0.06	S	0.06	S	folA_I100L,folP_aa_insert_57-70	>=4	R	neg	<=0.25	S	neg	<=2	S	2	yes	no
12837_2#58	12837_2#58	ERS428735	2005	Pre-PCV	765	8	NVT	non-PCV	765	ZA_GPS_SP386	217	10	18	4	1	7	19	9	2	VT-only	2-44-0	<=0.03	S	neg	neg	0.06	S	0.06	S	neg	0.5	S	neg	<=0.25	S	neg	<=2	S	0	no	no
12837_2#60	12837_2#60	ERS428737	2005	Pre-PCV	3305	6B	VT	PCV7	3305	ZA_GPS_SP388	6277	7	8	9	3	3	20	57	21	VT-only	221-274-NEW	0.12	R	neg	neg	0.06	S	0.06	S	folA_I100L,folP_aa_insert_57-70	>=4	R	neg	<=0.25	S	neg	<=2	S	2	yes	no
12837_2#62	12837_2#62	ERS428739	2005	Pre-PCV	4245	4	VT	PCV7	4245	ZA_GPS_SP390	53	2	5	1	11	16	3	14	3	NVT>50%	3-6-5	<=0.03	S	neg	neg	0.06	S	0.06	S	neg	0.5	S	neg	<=0.25	S	neg	<=2	S	0	no	no
12837_2#69	12837_2#69	ERS428746	2005	Pre-PCV	3868	1	VT	PCV13 unique	3868	ZA_GPS_SP397	2416	43	60	1	1	11	14	19	56	VT>=50%	2-4-0	<=0.03	S	neg	neg	0.06	S	0.06	S	neg	0.5	S	neg	<=0.25	S	neg	<=2	S	0	no	no
12837_2#7	12837_2#7	ERS428684	2005	Pre-PCV	2747	12F	NVT	non-PCV	2747	ZA_GPS_SP335	4088	50	8	1	16	6	88	14	33	NVT>50%	1-0-0	<=0.03	S	neg	neg	0.06	S	0.06	S	neg	0.5	S	neg	<=0.25	S	neg	<=2	S	0	no	no
12837_2#74	12837_2#74	ERS428751	2005	Pre-PCV	938	15A	NVT	non-PCV	938	ZA_GPS_SP402	217	10	18	4	1	7	19	9	2	VT-only	2-44-0	<=0.03	S	neg	neg	0.06	S	0.06	S	neg	0.5	S	neg	<=0.25	S	neg	<=2	S	0	no	no
12837_2#83	12837_2#83	ERS428760	2005	Pre-PCV	3566	35F	NVT	non-PCV	3566	ZA_GPS_SP411	458	2	32	9	47	6	21	17	51	VT-only	0-26-2	<=0.03	S	neg	neg	0.06	S	0.06	S	neg	0.5	S	neg	<=0.25	S	neg	<=2	S	0	no	no
12837_2#88	12837_2#88	ERS428765	2005	Pre-PCV	2032	3	VT	PCV13 unique	2032	ZA_GPS_SP416	5179	12	62	9	10	3	20	6	21	VT-only	0-NEW-387	0.12	R	neg	neg	0.06	S	0.06	S	folP_aa_insert_57-70	2	I	neg	<=0.25	S	neg	<=2	S	2	yes	no
12837_3#11	12837_3#11	ERS428776	2005	Pre-PCV	3576	4	VT	PCV7	3576	ZA_GPS_SP426	1221	7	5	1	5	15	12	14	70	VT-only	2-4-3	<=0.03	S	neg	neg	0.06	S	0.06	S	neg	0.5	S	neg	<=0.25	S	neg	<=2	S	0	no	no
12837_3#24	12837_3#24	ERS428789	2005	Pre-PCV	4483	3	VT	PCV13 unique	4483	ZA_GPS_SP439	53	2	5	1	11	16	3	14	3	NVT>50%	3-6-5	<=0.03	S	neg	neg	0.06	S	0.06	S	neg	0.5	S	neg	<=0.25	S	neg	<=2	S	0	no	no
12837_3#25	12837_3#25	ERS428790	2005	Pre-PCV	5369	6A	VT	PCV13 unique	5369	ZA_GPS_SP440	10689	10	16	54	106	9	1	75	61	NVT-only	2-NEW-418	0.06	S	neg	neg	0.06	S	0.06	S	neg	0.5	S	neg	<=0.25	S	neg	<=2	S	0	no	no
12837_3#26	12837_3#26	ERS428791	2005	Pre-PCV	5060	9V	VT	PCV7	5060	ZA_GPS_SP441	2706	4	16	19	15	6	20	254	1	VT-only	13-49-131	4	R	ermB/mefA	ermB/mefA	>32	R	>2	R	folA_I100L,folP_aa_insert_57-70	>=4	R	TETM	>8	R	neg	<=2	S	5	yes	yes
12837_3#27	12837_3#27	ERS428792	2005	Pre-PCV	4680	1	VT	PCV13 unique	4680	ZA_GPS_SP442	2416	43	60	1	1	11	14	19	56	VT>=50%	2-4-0	<=0.03	S	neg	neg	0.06	S	0.06	S	neg	0.5	S	neg	<=0.25	S	neg	<=2	S	0	no	no
12837_3#39	12837_3#39	ERS428804	2005	Pre-PCV	4278	19A	VT	PCV13 unique	4278	ZA_GPS_SP453	217	10	18	4	1	7	19	9	2	VT-only	2-44-0	<=0.03	S	neg	neg	0.06	S	0.06	S	neg	0.5	S	neg	<=0.25	S	neg	<=2	S	0	no	no
12837_3#45	12837_3#45	ERS428810	2005	Pre-PCV	2370	18A	NVT	non-PCV	2370	ZA_GPS_SP459	4087	7	9	4	5	15	20	18	13	VT>=50%	19-4-3	0.06	S	neg	neg	0.06	S	0.06	S	folA_I100L,folP_aa_insert_57-70	>=4	R	neg	<=0.25	S	neg	<=2	S	1	yes	no
12837_3#49	12837_3#49	ERS428814	2005	Pre-PCV	5026	6A	VT	PCV13 unique	5026	ZA_GPS_SP463	217	10	18	4	1	7	19	9	2	VT-only	2-44-0	<=0.03	S	neg	neg	0.06	S	0.06	S	neg	0.5	S	neg	<=0.25	S	neg	<=2	S	0	no	no
12837_3#57	12837_3#57	ERS428822	2005	Pre-PCV	5217	6A	VT	PCV13 unique	5217	ZA_GPS_SP471	10699	13	44	4	16	13	1	18	423	N/A	1-0-2	<=0.03	S	neg	neg	0.06	S	0.06	S	folP_aa_insert_57-70	2	I	neg	<=0.25	S	neg	<=2	S	1	yes	no
12837_3#61	12837_3#61	ERS428826	2005	Pre-PCV	3970	23A	NVT	non-PCV	3970	ZA_GPS_SP475	1222	8	32	4	1	6	116	6	162	VT-only	23-0-2	<=0.03	S	neg	neg	0.06	S	0.06	S	neg	0.5	S	neg	<=0.25	S	neg	<=2	S	0	no	no
12837_3#65	12837_3#65	ERS428830	2005	Pre-PCV	5188	14	VT	PCV7	5188	ZA_GPS_SP479	7084	2	5	1	2	292	220	27	37	VT-only	NEW-93-427	0.25	R	mefA	neg	8	R	0.06	S	folA_I100L,folP_aa_insert_57-70	>=4	R	neg	<=0.25	S	neg	<=2	S	3	yes	yes
12837_3#69	12837_3#69	ERS428834	2005	Pre-PCV	4182	1	VT	PCV13 unique	4182	ZA_GPS_SP483	217	10	18	4	1	7	19	9	2	VT-only	2-44-0	<=0.03	S	neg	neg	0.06	S	0.06	S	neg	0.5	S	neg	<=0.25	S	neg	<=2	S	0	no	no
12837_3#73	12837_3#73	ERS428838	2005	Pre-PCV	5095	31	NVT	non-PCV	5095	ZA_GPS_SP487	2319	1	8	9	4	6	4	6	7	VT>=50%	2-0-6	<=0.03	S	neg	neg	0.06	S	0.06	S	neg	0.5	S	neg	<=0.25	S	neg	<=2	S	0	no	no
12837_3#77	12837_3#77	ERS428842	2005	Pre-PCV	4257	19A	VT	PCV13 unique	4257	ZA_GPS_SP491	217	10	18	4	1	7	19	9	2	VT-only	2-44-0	<=0.03	S	neg	neg	0.06	S	0.06	S	neg	0.5	S	neg	<=0.25	S	neg	<=2	S	0	no	no
12837_3#83	12837_3#83	ERS428848	2005	Pre-PCV	05046/05082	15A	NVT	non-PCV	5046	ZA_GPS_SP497	9197	97	5	1	226	36	1	14	182	VT-only	2-4-2	<=0.03	S	neg	neg	0.06	S	0.06	S	folA_I100L,folP_aa_insert_57-70	>=4	R	neg	<=0.25	S	neg	<=2	S	1	yes	no
12837_3#87	12837_3#87	ERS428852	2005	Pre-PCV	4338	19F	VT	PCV7	4338	ZA_GPS_SP501	2062	1	5	53	32	14	20	199	17	VT>=50%	NEW-13-19	0.25	R	neg	neg	0.06	S	0.06	S	folP_aa_insert_57-70	2	I	neg	<=0.25	S	neg	<=2	S	2	yes	no
12837_4#1	12837_4#1	ERS428854	2005	Pre-PCV	5224	15A	NVT	non-PCV	5224	ZA_GPS_SP503	6121	1	5	4	32	14	20	422	17	VT>=50%	NEW-13-19	0.25	R	neg	neg	0.06	S	0.06	S	folA_I100L,folP_aa_insert_57-70	>=4	R	neg	<=0.25	S	neg	<=2	S	2	yes	no
12837_4#17	12837_4#17	ERS428870	2005	Pre-PCV	4621	18F	NVT	non-PCV	4621	ZA_GPS_SP519	271	4	16	19	15	6	20	26	1	VT-only	13-NEW-47	4	R	ermB/mefA	ermB/mefA	>32	R	>2	R	folA_I100L,folP_aa_insert_57-70	>=4	R	TETM	>8	R	neg	<=2	S	5	yes	yes
12837_5#30	12837_5#30	ERS428971	2005	Pre-PCV	498	15B/C	NVT	non-PCV	498	ZA_GPS_SP193	180	7	15	2	10	6	1	22	12	VT-only	2-3-2	<=0.03	S	neg	neg	0.06	S	0.06	S	neg	0.5	S	neg	<=0.25	S	neg	<=2	S	0	no	no
12837_5#41	12837_5#41	ERS428982	2005	Pre-PCV	01693/01697	4	VT	PCV7	1693	ZA_GPS_SP204	9523	10	13	34	16	15	1	1	142	NVT-only	0-0-0	<=0.03	S	neg	neg	0.06	S	0.06	S	folP_aa_insert_57-70	2	I	neg	<=0.25	S	neg	FlagFlag	S	1	yes	no
12837_5#46	12837_5#46	ERS428987	2005	Pre-PCV	683	14	VT	PCV7	683	ZA_GPS_SP209	612	10	18	4	1	7	19	31	2	VT-only	2-44-0	<=0.03	S	neg	neg	0.06	S	0.06	S	neg	0.5	S	neg	<=0.25	S	neg	<=2	S	0	no	no
12837_5#54	12837_5#54	ERS428995	2005	Pre-PCV	00423/00918	6A	VT	PCV13 unique	423	ZA_GPS_SP218	2285	7	9	4	13	15	20	28	13	VT>=50%	2-4-456	0.12	R	neg	neg	0.06	S	0.06	S	folA_I100L,folP_aa_insert_57-70	>=4	R	neg	<=0.25	S	neg	<=2	S	2	yes	no
12837_5#69	12837_5#69	ERS429010	2005	Pre-PCV	170	19F	VT	PCV7	170	ZA_GPS_SP232	217	10	18	4	1	7	19	9	2	VT-only	2-44-0	<=0.03	S	neg	neg	0.06	S	0.06	S	neg	0.5	S	neg	<=0.25	S	neg	<=2	S	0	no	no
12837_5#73	12837_5#73	ERS429014	2005	Pre-PCV	46	13	NVT	non-PCV	46	ZA_GPS_SP236	2295	12	9	4	13	15	20	28	13	VT>=50%	0-4-3	<=0.03	S	neg	neg	0.06	S	0.06	S	neg	0.5	S	neg	<=0.25	S	neg	<=2	S	0	no	no
12837_5#78	12837_5#78	ERS429019	2005	Pre-PCV	701	19F	VT	PCV7	701	ZA_GPS_SP239	4881	1	11	10	5	6	111	6	54	VT-only	1-0-NEW	<=0.03	S	neg	neg	0.06	S	0.06	S	folP_aa_insert_57-70	2	I	neg	<=0.25	S	neg	<=2	S	1	yes	no
12837_5#79	12837_5#79	ERS429020	2005	Pre-PCV	835	9N	NVT	non-PCV	835	ZA_GPS_SP240	3548	1	2	29	1	46	14	18	57	NVT-only	12-0-0	<=0.03	S	neg	neg	0.06	S	0.06	S	folP_aa_insert_57-70	2	I	neg	<=0.25	S	neg	<=2	S	1	yes	no
13154_4#46	13154_4#46	ERS428983	2005	Pre-PCV	679	19A	VT	PCV13 unique	679	ZA_GPS_SP205	5073	51	9	4	13	15	20	28	13	VT>=50%	0-4-0	<=0.03	S	neg	neg	0.06	S	0.06	S	neg	0.5	S	neg	<=0.25	S	neg	<=2	S	0	no	no
13154_4#6	13154_4#6	ERS428591	2005	Pre-PCV	1826	6A	VT	PCV13 unique	1826	ZA_GPS_SP244	13	1	5	4	5	5	27	8	18	VT>=50%	27-36-8	4	R	mefA	neg	8	R	0.06	S	folA_I100L,folP_aa_insert_57-70	>=4	R	neg	<=0.25	S	neg	<=2	S	3	yes	yes
13414_8#1	13414_8#1	ERS464183	2005	Pre-PCV	4747	1	VT	PCV13 unique	4747	GPS_ZA_618	1094	6	62	5	30	88	8	6	41	VT>=50%	200-241-19	0.25	R	neg	neg	0.06	S	0.06	S	folP_aa_insert_57-70	2	I	neg	<=0.25	S	neg	<=2	S	2	yes	no
13415_6#82	13415_6#82	ERS464598	2005	Pre-PCV	4683	6A	VT	PCV13 unique	4683	GPS_ZA_986	11726	8	5	36	3	474	509	6	22	NVT>50%	1-2-0	<=0.03	S	neg	neg	0.06	S	0.06	S	neg	0.5	S	neg	<=0.25	S	neg	<=2	S	0	no	no
12837_3#21	12837_3#21	ERS428786	2006	Pre-PCV	6085	12F	NVT	non-PCV	6085	ZA_GPS_SP436	2062	1	5	53	32	14	20	199	17	VT>=50%	NEW-13-19	0.25	R	neg	neg	0.06	S	0.06	S	folA_I100L,folP_aa_insert_57-70	>=4	R	neg	<=0.25	S	neg	<=2	S	2	yes	no
12837_3#28	12837_3#28	ERS428793	2006	Pre-PCV	5817	1	VT	PCV13 unique	5817	ZA_GPS_SP443	217	10	18	4	1	7	19	9	2	VT-only	2-44-0	<=0.03	S	neg	neg	0.06	S	0.06	S	neg	0.5	S	TETM	>8	R	neg	<=2	S	1	yes	no
12837_3#60	12837_3#60	ERS428825	2006	Pre-PCV	5848	23F	VT	PCV7	5848	ZA_GPS_SP474	172	7	13	8	6	25	6	8	5	VT>=50%	79-1-422	0.25	R	neg	neg	0.06	S	0.06	S	neg	0.5	S	neg	<=0.25	S	neg	<=2	S	1	yes	no
12837_3#78	12837_3#78	ERS428843	2006	Pre-PCV	5758	1	VT	PCV13 unique	5758	ZA_GPS_SP492	612	10	18	4	1	7	19	31	2	VT-only	2-44-0	<=0.03	S	neg	neg	0.06	S	0.06	S	neg	0.5	S	neg	<=0.25	S	neg	<=2	S	0	no	no
12837_3#84	12837_3#84	ERS428849	2006	Pre-PCV	6569	4	VT	PCV7	6569	ZA_GPS_SP498	172	7	13	8	6	25	6	8	5	VT>=50%	17-1-427	1	R	neg	neg	0.06	S	0.06	S	folA_I100L,folP_aa_insert_57-70	>=4	R	neg	<=0.25	S	neg	<=2	S	2	yes	no
12837_4#14	12837_4#14	ERS428867	2006	Pre-PCV	5802	19A	VT	PCV13 unique	5802	ZA_GPS_SP516	2062	1	5	53	32	14	20	199	17	VT>=50%	NEW-13-19	0.25	R	neg	neg	0.06	S	0.06	S	folA_I100L,folP_aa_insert_57-70	>=4	R	neg	<=0.25	S	neg	<=2	S	2	yes	no
12837_4#23	12837_4#23	ERS428876	2006	Pre-PCV	7196	19A	VT	PCV13 unique	7196	ZA_GPS_SP525	10630	51	9	9	13	15	1	28	13	VT>=50%	0-4-NEW	0.06	S	neg	neg	0.06	S	0.06	S	folP_aa_insert_57-70	2	I	neg	<=0.25	S	neg	<=2	S	1	yes	no
12837_4#30	12837_4#30	ERS428883	2006	Pre-PCV	6960	15B/C	NVT	non-PCV	6960	ZA_GPS_SP532	10663	10	20	14	16	6	1	29	32	NVT>50%	0-0-0	<=0.03	S	neg	neg	0.06	S	0.06	S	neg	0.5	S	neg	<=0.25	S	neg	<=2	S	0	no	no
12837_4#32	12837_4#32	ERS428885	2006	Pre-PCV	7415	1	VT	PCV13 unique	7415	ZA_GPS_SP534	217	10	18	4	1	7	19	9	2	VT-only	2-44-0	<=0.03	S	neg	neg	0.06	S	0.06	S	neg	0.5	S	neg	<=0.25	S	neg	<=2	S	0	no	no
12837_4#38	12837_4#38	ERS428891	2006	Pre-PCV	6968	23F	VT	PCV7	6968	ZA_GPS_SP540	5647	15	5	54	1	197	1	168	52	NVT>50%	NEW-0-0	<=0.03	S	neg	neg	0.06	S	0.06	S	neg	0.5	S	neg	<=0.25	S	neg	<=2	S	0	no	no
12837_4#39	12837_4#39	ERS428892	2006	Pre-PCV	7248	9V	VT	PCV7	7248	ZA_GPS_SP541	612	10	18	4	1	7	19	31	2	VT-only	2-44-0	<=0.03	S	neg	neg	0.06	S	0.06	S	neg	0.5	S	neg	<=0.25	S	neg	<=2	S	0	no	no
12837_4#47	12837_4#47	ERS428900	2006	Pre-PCV	7274	16F	NVT	non-PCV	7274	ZA_GPS_SP549	66	2	8	2	4	6	1	1	16	VT>=50%	1-0-0	<=0.03	S	neg	neg	0.06	S	0.06	S	neg	0.5	S	neg	<=0.25	S	neg	<=2	S	0	no	no
12837_4#49	12837_4#49	ERS428902	2006	Pre-PCV	7784	18A	NVT	non-PCV	7784	ZA_GPS_SP551	12531	2	5	4	1	524	14	31	425	N/A	2-4-0	<=0.03	S	neg	neg	0.06	S	0.06	S	neg	0.5	S	neg	<=0.25	S	neg	<=2	S	0	no	no
12837_4#53	12837_4#53	ERS428906	2006	Pre-PCV	07730/07792	1	VT	PCV13 unique	7792	ZA_GPS_SP555	5410	16	2	53	5	241	1	5	79	VT-only	220-272-385	0.25	R	neg	neg	0.06	S	0.06	S	folP_aa_insert_57-70	2	I	neg	<=0.25	S	neg	<=2	S	2	yes	no
12837_4#54	12837_4#54	ERS428907	2006	Pre-PCV	6991	22F	NVT	non-PCV	6991	ZA_GPS_SP556	11683	2	5	2	4	6	1	679	16	VT>=50%	1-0-NEW	0.06	S	neg	neg	0.06	S	0.06	S	folP_aa_insert_57-70	2	I	neg	<=0.25	S	neg	<=2	S	1	yes	no
12837_4#60	12837_4#60	ERS428913	2006	Pre-PCV	06070/06071	6A	VT	PCV13 unique	6070	ZA_GPS_SP562	53	2	5	1	11	16	3	14	3	NVT>50%	3-6-5	<=0.03	S	neg	neg	0.06	S	0.06	S	neg	0.5	S	neg	<=0.25	S	neg	<=2	S	0	no	no
12837_4#61	12837_4#61	ERS428914	2006	Pre-PCV	6794	1	VT	PCV13 unique	6794	ZA_GPS_SP563	53	2	5	1	11	16	3	14	3	NVT>50%	3-6-5	<=0.03	S	neg	neg	0.06	S	0.06	S	neg	0.5	S	neg	<=0.25	S	neg	<=2	S	0	no	no
12837_4#63	12837_4#63	ERS428916	2006	Pre-PCV	7299	1	VT	PCV13 unique	7299	ZA_GPS_SP565	1221	7	5	1	5	15	12	14	70	VT-only	2-4-3	<=0.03	S	neg	neg	0.06	S	0.06	S	neg	0.5	S	neg	<=0.25	S	neg	<=2	S	0	no	no
12837_4#65	12837_4#65	ERS428918	2006	Pre-PCV	7805	3	VT	PCV13 unique	7805	ZA_GPS_SP567	1221	7	5	1	5	15	12	14	70	VT-only	2-4-3	<=0.03	S	neg	neg	0.06	S	0.06	S	neg	0.5	S	neg	<=0.25	S	neg	<=2	S	0	no	no
12837_4#71	12837_4#71	ERS428924	2006	Pre-PCV	7302	23A	NVT	non-PCV	7302	ZA_GPS_SP572	217	10	18	4	1	7	19	9	2	VT-only	2-44-0	<=0.03	S	neg	neg	0.06	S	0.06	S	neg	0.5	S	neg	<=0.25	S	neg	<=2	S	0	no	no
12837_4#73	12837_4#73	ERS428926	2006	Pre-PCV	7838	33F	NVT	non-PCV	7838	ZA_GPS_SP574	7052	7	43	47	16	6	14	17	48	NVT>50%	218-18-171	0.25	R	neg	neg	0.06	S	0.06	S	folA_I100L,folP_aa_insert_57-70	>=4	R	neg	<=0.25	S	neg	<=2	S	2	yes	no
12837_4#74	12837_4#74	ERS428927	2006	Pre-PCV	6119	10A	NVT	non-PCV	6119	ZA_GPS_SP575	36	1	8	4	1	1	4	6	7	VT>=50%	0-0-2	<=0.03	S	neg	neg	0.06	S	0.06	S	neg	0.5	S	neg	<=0.25	S	neg	<=2	S	0	no	no
12837_4#78	12837_4#78	ERS428931	2006	Pre-PCV	7078	4	VT	PCV7	7078	ZA_GPS_SP579	445	2	5	29	5	42	3	18	3	NVT>50%	0-0-0	<=0.03	S	neg	neg	0.06	S	0.06	S	neg	0.5	S	neg	<=0.25	S	neg	<=2	S	0	no	no
12837_4#79	12837_4#79	ERS428932	2006	Pre-PCV	7319	3	VT	PCV13 unique	7319	ZA_GPS_SP580	10715	10	16	4	1	11	1	5	61	NVT-only	0-0-0	<=0.03	S	neg	neg	0.06	S	0.06	S	neg	0.5	S	neg	<=0.25	S	neg	<=2	S	0	no	no
12837_4#82	12837_4#82	ERS428935	2006	Pre-PCV	6126	4	VT	PCV7	6126	ZA_GPS_SP583	1221	7	5	1	5	15	12	14	70	VT-only	2-4-3	<=0.03	S	neg	neg	0.06	S	0.06	S	neg	0.5	S	neg	<=0.25	S	neg	<=2	S	0	no	no
12837_5#1	12837_5#1	ERS428942	2006	Pre-PCV	7903	3	VT	PCV13 unique	7903	ZA_GPS_SP590	2062	1	5	53	32	14	20	199	17	VT>=50%	NEW-13-19	0.25	R	neg	neg	0.06	S	0.06	S	folA_I100L,folP_aa_insert_57-70	>=4	R	neg	<=0.25	S	neg	<=2	S	2	yes	no
12837_5#16	12837_5#16	ERS428957	2006	Pre-PCV	7678	15B/C	NVT	non-PCV	7678	ZA_GPS_SP605	217	10	18	4	1	7	19	9	2	VT-only	2-44-0	<=0.03	S	neg	neg	0.06	S	0.06	S	folP_aa_insert_57-70	2	I	TETM	>8	R	cat	>=8	NS	3	yes	yes
12837_5#18	12837_5#18	ERS428959	2006	Pre-PCV	6171	1	VT	PCV13 unique	6171	ZA_GPS_SP607	7889	1	11	10	5	6	8	6	54	VT-only	1-4-0	<=0.03	S	neg	neg	0.06	S	0.06	S	neg	0.5	S	neg	<=0.25	S	neg	<=2	S	0	no	no
12837_5#2	12837_5#2	ERS428943	2006	Pre-PCV	6135	13	NVT	non-PCV	6135	ZA_GPS_SP591	230	12	19	2	17	6	22	14	10	VT>=50%	17-46-131	2	R	ermB	ermB	>32	R	>2	R	folA_I100L,folP_aa_insert_57-70	>=4	R	TET	>8	R	neg	<=2	S	5	yes	yes
12837_5#23	12837_5#23	ERS428964	2006	Pre-PCV	7268	19A	VT	PCV13 unique	7268	ZA_GPS_SP612	2062	1	5	53	32	14	20	199	17	VT>=50%	NEW-13-19	0.25	R	neg	neg	0.06	S	0.06	S	folA_I100L,folP_aa_insert_57-70	>=4	R	neg	<=0.25	S	neg	<=2	S	2	yes	no
12837_5#27	12837_5#27	ERS428968	2006	Pre-PCV	06217/06218	9N	NVT	non-PCV	6217	ZA_GPS_SP616	4088	50	8	1	16	6	88	14	33	NVT>50%	NEW-0-19	0.06	S	neg	neg	0.06	S	0.06	S	folA_I100L,folP_aa_insert_57-70	>=4	R	neg	<=0.25	S	neg	<=2	S	1	yes	no
12837_5#4	12837_5#4	ERS428945	2006	Pre-PCV	06919/06924	18A	NVT	non-PCV	6924	ZA_GPS_SP593	612	10	18	4	1	7	19	31	2	VT-only	2-44-0	<=0.03	S	neg	neg	0.06	S	0.06	S	neg	0.5	S	neg	<=0.25	S	neg	<=2	S	0	no	no
13414_8#18	13414_8#18	ERS464200	2006	Pre-PCV	6090	1	VT	PCV13 unique	6090	GPS_ZA_635	2319	1	8	9	4	6	4	6	7	VT>=50%	2-0-6	<=0.03	S	neg	neg	0.06	S	0.06	S	neg	0.5	S	neg	<=0.25	S	neg	<=2	S	0	no	no
13414_8#23	13414_8#23	ERS464205	2006	Pre-PCV	8977	6A	VT	PCV13 unique	8977	GPS_ZA_640	1765	2	32	54	47	114	115	17	253	N/A	0-26-2	<=0.03	S	neg	neg	0.06	S	0.06	S	neg	0.5	S	neg	<=0.25	S	neg	<=2	S	0	no	no
13414_8#27	13414_8#27	ERS464209	2006	Pre-PCV	6489	8	NVT	non-PCV	6489	GPS_ZA_644	53	2	5	1	11	16	3	14	3	NVT>50%	3-6-5	<=0.03	S	neg	neg	0.06	S	0.06	S	neg	0.5	S	neg	<=0.25	S	neg	<=2	S	0	no	no
13414_8#4	13414_8#4	ERS464186	2006	Pre-PCV	8117	38	NVT	non-PCV	8117	GPS_ZA_621	411	2	13	14	4	17	4	14	4	NVT>50%	1-0-6	<=0.03	S	neg	neg	0.06	S	0.06	S	neg	0.5	S	neg	<=0.25	S	neg	<=2	S	0	no	no
13414_8#41	13414_8#41	ERS464223	2006	Pre-PCV	6676	4	VT	PCV7	6676	GPS_ZA_658	217	10	18	4	1	7	19	9	2	VT-only	2-44-0	<=0.03	S	neg	neg	0.06	S	0.06	S	folP_aa_insert_57-70	2	I	TETM	>8	R	cat	>=8	NS	3	yes	yes
13414_8#42	13414_8#42	ERS464224	2006	Pre-PCV	6239	9N	NVT	non-PCV	6239	GPS_ZA_659	2714	43	5	4	16	7	79	255	170	VT-only	2-6-53	<=0.03	S	neg	neg	0.06	S	0.06	S	folA_I100L,folP_aa_insert_57-70	>=4	R	neg	<=0.25	S	neg	<=2	S	1	yes	no
13414_8#47	13414_8#47	ERS464229	2006	Pre-PCV	9064	1	VT	PCV13 unique	9064	GPS_ZA_664	241	25	31	4	16	32	28	44	95	NVT-only	2-0-2	<=0.03	S	neg	neg	0.06	S	0.06	S	neg	0.5	S	neg	<=0.25	S	neg	<=2	S	0	no	no
13414_8#5	13414_8#5	ERS464187	2006	Pre-PCV	8354	23F	VT	PCV7	8354	GPS_ZA_622	458	2	32	9	47	6	21	17	51	VT-only	0-26-2	<=0.03	S	neg	neg	0.06	S	0.06	S	neg	0.5	S	neg	<=0.25	S	neg	<=2	S	0	no	no
13414_8#55	13414_8#55	ERS464237	2006	Pre-PCV	9095	19A	VT	PCV13 unique	9095	GPS_ZA_672	10711	2	5	23	16	42	3	18	3	NVT>50%	2-0-2	<=0.03	S	neg	neg	0.06	S	0.06	S	folP_aa_insert_57-70	2	I	neg	<=0.25	S	neg	<=2	S	1	yes	no
13414_8#56	13414_8#56	ERS464238	2006	Pre-PCV	09531	14	VT	PCV7	9531	GPS_ZA_673	458	2	32	9	47	6	21	17	51	VT-only	0-26-2	<=0.03	S	neg	neg	0.06	S	0.06	S	neg	0.5	S	neg	<=0.25	S	neg	<=2	S	0	no	no
13414_8#60	13414_8#60	ERS464242	2006	Pre-PCV	8267	18C	VT	PCV7	8267	GPS_ZA_677	2062	1	5	53	32	14	20	199	17	VT>=50%	NEW-13-19	0.25	R	neg	neg	0.06	S	0.06	S	folP_aa_insert_57-70	2	I	neg	<=0.25	S	neg	<=2	S	2	yes	no
13414_8#61	13414_8#61	ERS464243	2006	Pre-PCV	8454	9V	VT	PCV7	8454	GPS_ZA_678	2062	1	5	53	32	14	20	199	17	VT>=50%	NEW-13-19	0.25	R	neg	neg	0.06	S	0.06	S	folA_I100L,folP_aa_insert_57-70	>=4	R	neg	<=0.25	S	neg	<=2	S	2	yes	no
13414_8#65	13414_8#65	ERS464247	2006	Pre-PCV	5892	19A	VT	PCV13 unique	5892	GPS_ZA_682	310	1	43	41	18	13	49	6	38	NVT-only	2-4-0	<=0.03	S	neg	neg	0.06	S	0.06	S	neg	0.5	S	TETM	>8	R	neg	<=2	S	1	yes	no
13414_8#71	13414_8#71	ERS464253	2006	Pre-PCV	08462/08464	8	NVT	non-PCV	8464	GPS_ZA_688	217	10	18	4	1	7	19	9	2	VT-only	2-44-0	<=0.03	S	neg	neg	0.06	S	0.06	S	neg	0.5	S	neg	<=0.25	S	neg	<=2	S	0	no	no
13414_8#76	13414_8#76	ERS464258	2006	Pre-PCV	8286	1	VT	PCV13 unique	8286	GPS_ZA_693	6239	10	2	34	16	15	14	145	67	VT>=50%	23-2-187	<=0.03	S	neg	neg	0.06	S	0.06	S	folP_aa_insert_57-70	2	I	neg	<=0.25	S	neg	<=2	S	1	yes	no
13414_8#79	13414_8#79	ERS464261	2006	Pre-PCV	08509/08513	8	NVT	non-PCV	8509	GPS_ZA_696	217	10	18	4	1	7	19	9	2	VT-only	2-44-0	<=0.03	S	neg	neg	0.06	S	0.06	S	neg	0.5	S	neg	<=0.25	S	neg	<=2	S	0	no	no
13414_8#82	13414_8#82	ERS464264	2006	Pre-PCV	6380	8	NVT	non-PCV	6380	GPS_ZA_699	172	7	13	8	6	25	6	8	5	VT>=50%	NEW-1-22	1	R	neg	neg	0.06	S	0.06	S	folA_I100L,folP_aa_insert_57-70	>=4	R	neg	<=0.25	S	neg	<=2	S	2	yes	no
13414_8#91	13414_8#91	ERS464273	2006	Pre-PCV	8113	19A	VT	PCV13 unique	8113	GPS_ZA_708	156	7	11	10	1	6	8	1	6	VT>=50%	15-12-18	2	R	neg	neg	0.06	S	0.06	S	folA_I100L,folP_aa_insert_57-70	>=4	R	neg	<=0.25	S	neg	<=2	S	2	yes	no
13415_4#33	13415_4#33	ERS464310	2006	Pre-PCV	9133	1	VT	PCV13 unique	9133	GPS_ZA_745	53	2	5	1	11	16	3	14	3	NVT>50%	3-6-5	<=0.03	S	neg	neg	0.06	S	0.06	S	neg	0.5	S	neg	<=0.25	S	neg	<=2	S	0	no	no
13415_4#41	13415_4#41	ERS464318	2006	Pre-PCV	9097	19A	VT	PCV13 unique	9097	GPS_ZA_753	53	2	5	1	11	16	3	14	3	NVT>50%	3-6-5	<=0.03	S	neg	neg	0.06	S	0.06	S	neg	0.5	S	neg	<=0.25	S	neg	<=2	S	0	no	no
13415_4#57	13415_4#57	ERS464334	2006	Pre-PCV	09366	38	NVT	non-PCV	9366	GPS_ZA_769	138	7	5	8	5	10	6	14	24	VT-only	0-0-0	<=0.03	S	neg	neg	0.06	S	0.06	S	folA_I100L	2	I	neg	<=0.25	S	neg	<=2	S	1	yes	no
13470_1#41	13470_1#41	ERS464845	2006	Pre-PCV	09664	1	VT	PCV13 unique	9664	GPS_ZA_1233	10582	12	8	9	5	6	20	5	242	N/A	0-0-422	0.06	S	neg	neg	0.06	S	0.06	S	neg	0.5	S	neg	<=0.25	S	neg	<=2	S	0	no	no
13470_1#49	13470_1#49	ERS464853	2006	Pre-PCV	09744	4	VT	PCV7	9744	GPS_ZA_1241	217	10	18	4	1	7	19	9	2	VT-only	2-44-0	<=0.03	S	neg	neg	0.06	S	0.06	S	neg	0.5	S	neg	<=0.25	S	neg	<=2	S	0	no	no
13470_1#57	13470_1#57	ERS464861	2006	Pre-PCV	09854	18C	VT	PCV7	9854	GPS_ZA_1249	172	7	13	8	6	25	6	8	5	VT>=50%	79-1-20	0.5	R	neg	neg	0.06	S	0.06	S	neg	0.5	S	neg	<=0.25	S	neg	<=2	S	1	yes	no
13470_1#65	13470_1#65	ERS464869	2006	Pre-PCV	09876	22A	NVT	non-PCV	9876	GPS_ZA_1257	172	7	13	8	6	25	6	8	5	VT>=50%	79-1-20	0.5	R	neg	neg	0.06	S	0.06	S	neg	0.5	S	neg	<=0.25	S	neg	<=2	S	1	yes	no
13470_1#73	13470_1#73	ERS464877	2006	Pre-PCV	09896	19F	VT	PCV7	9896	GPS_ZA_1265	445	2	5	29	5	42	3	18	3	NVT>50%	0-0-0	<=0.03	S	neg	neg	0.06	S	0.06	S	neg	0.5	S	neg	<=0.25	S	neg	<=2	S	0	no	no
13470_1#81	13470_1#81	ERS464885	2006	Pre-PCV	10329	25F	NVT	non-PCV	10329	GPS_ZA_1273	217	10	18	4	1	7	19	9	2	VT-only	2-44-0	<=0.03	S	neg	neg	0.06	S	0.06	S	neg	0.5	S	neg	<=0.25	S	neg	<=2	S	0	no	no
14257_1#1	14257_1#1	ERS508306	2006	Pre-PCV	8168	1	VT	PCV13 unique	8168	GPS_ZA_1378	6311	13	5	1	3	17	8	14	352	N/A	0-0-NEW	<=0.03	S	neg	neg	0.06	S	0.06	S	neg	0.5	S	neg	<=0.25	S	neg	<=2	S	0	no	no
14410_8#59	14410_8#59	ERS508494	2006	Pre-PCV	09627	3	VT	PCV13 unique	9627	GPS_ZA_1531	310	1	43	41	18	13	49	6	38	NVT-only	2-4-0	<=0.03	S	neg	neg	0.06	S	0.06	S	neg	0.5	S	TETM	>8	R	neg	<=2	S	1	yes	no
14412_1#3	14412_1#3	ERS508617	2006	Pre-PCV	8642	6B	VT	PCV7	8642	GPS_ZA_1665	2707	7	19	2	17	6	22	14	10	VT>=50%	17-46-35	0.5	R	neg	neg	0.06	S	0.06	S	folA_I100L,folP_aa_insert_57-70	>=4	R	TETM	>8	R	neg	<=2	S	3	yes	yes
14412_1#50	14412_1#50	ERS508757	2006	Pre-PCV	9112	22F	NVT	non-PCV	9112	GPS_ZA_1712	458	2	32	9	47	6	21	17	51	VT-only	0-26-2	<=0.03	S	neg	neg	0.06	S	0.06	S	neg	0.5	S	neg	<=0.25	S	neg	<=2	S	0	no	no
14412_1#66	14412_1#66	ERS508802	2006	Pre-PCV	9137	6C	NVT	non-PCV	9137	GPS_ZA_1728	217	10	18	4	1	7	19	9	2	VT-only	2-44-0	<=0.03	S	neg	neg	0.06	S	0.06	S	neg	0.5	S	neg	<=0.25	S	neg	<=2	S	0	no	no
14555_3#56	14555_3#56	ERS508442	2006	Pre-PCV	05487/05488	19A	VT	PCV13 unique		GPS_ZA_1338	2712	15	11	54	5	103	27	9	86	VT-only	0-0-0	<=0.03	S	neg	neg	0.06	S	0.06	S	folP_aa_insert_57-70	2	I	neg	<=0.25	S	neg	<=2	S	1	yes	no
14555_3#64	14555_3#64	ERS508467	2006	Pre-PCV	7254	14	VT	PCV7	7254	GPS_ZA_1346	6245	5	13	11	4	15	4	19	68	VT>=50%	12-4-2	<=0.03	S	neg	neg	0.06	S	0.06	S	neg	0.5	S	neg	<=0.25	S	neg	<=2	S	0	no	no
14555_3#68	14555_3#68	ERS508479	2006	Pre-PCV	10354	34	NVT	non-PCV	10354	GPS_ZA_1350	2419	10	13	34	16	15	4	31	142	NVT-only	0-4-2	<=0.03	S	neg	neg	0.06	S	0.06	S	neg	0.5	S	neg	<=0.25	S	neg	<=2	S	0	no	no
14555_3#72	14555_3#72	ERS508491	2006	Pre-PCV	7518	8	NVT	non-PCV	7518	GPS_ZA_1354	7897	1	5	53	10	14	20	199	17	VT>=50%	NEW-13-19	0.25	R	neg	neg	0.06	S	0.06	S	folP_aa_insert_57-70	2	I	neg	<=0.25	S	neg	<=2	S	2	yes	no
14555_3#80	14555_3#80	ERS508518	2006	Pre-PCV	7743	23F	VT	PCV7	7743	GPS_ZA_1362	105	5	15	4	1	6	1	6	155	NVT-only	0-0-23	<=0.03	S	neg	neg	0.06	S	0.06	S	folP_aa_insert_57-70	2	I	neg	<=0.25	S	neg	<=2	S	1	yes	no
14555_3#88	14555_3#88	ERS508545	2006	Pre-PCV	8033	19A	VT	PCV13 unique	8033	GPS_ZA_1370	12563	10	5	53	5	530	3	5	445	N/A	1-0-19	0.06	S	neg	neg	0.06	S	0.06	S	folP_aa_insert_57-70	2	I	neg	<=0.25	S	neg	<=2	S	1	yes	no
13415_4#10	13415_4#10	ERS464287	2007	Pre-PCV	10616	16F	NVT	non-PCV	10616	GPS_ZA_722	2416	43	60	1	1	11	14	19	56	VT>=50%	2-NF-0	NFNF	NF	neg	neg	0.06	S	0.06	S	neg	0.5	S	neg	<=0.25	S	neg	<=2	S	0	no	no
13415_4#11	13415_4#11	ERS464288	2007	Pre-PCV	10700	6B	VT	PCV7	10700	GPS_ZA_723	10733	1	5	15	20	1	1	1	46	NVT>50%	0-6-2	<=0.03	S	neg	neg	0.06	S	0.06	S	folP_aa_insert_57-70	2	I	neg	<=0.25	S	neg	<=2	S	1	yes	no
13415_4#12	13415_4#12	ERS464289	2007	Pre-PCV	10739	1	VT	PCV13 unique	10739	GPS_ZA_724	102	5	13	11	4	15	12	19	68	VT>=50%	12-4-2	<=0.03	S	neg	neg	0.06	S	0.06	S	neg	0.5	S	neg	<=0.25	S	neg	<=2	S	0	no	no
13415_4#13	13415_4#13	ERS464290	2007	Pre-PCV	10852	16F	NVT	non-PCV	10852	GPS_ZA_725	1492	1	5	4	5	5	3	5	18	VT>=50%	NEW-212-20	2	R	ermB	ermB	>32	R	>2	R	folP_aa_insert_57-70	2	I	TETM	>8	R	neg	<=2	S	5	yes	yes
13415_4#16	13415_4#16	ERS464293	2007	Pre-PCV	10956	7C	NVT	non-PCV	10956	GPS_ZA_728	3450	1	5	14	5	15	1	1	46	NVT>50%	0-6-2	<=0.03	S	neg	neg	0.06	S	0.06	S	folA_I100L,folP_aa_insert_57-70	>=4	R	neg	<=0.25	S	neg	<=2	S	1	yes	no
13415_4#19	13415_4#19	ERS464296	2007	Pre-PCV	10703	16F	NVT	non-PCV	10703	GPS_ZA_731	2290	1	5	4	5	9	14	8	239	N/A	2-4-2	<=0.03	S	neg	neg	0.06	S	0.06	S	neg	0.5	S	neg	<=0.25	S	neg	<=2	S	0	no	no
13415_4#2	13415_4#2	ERS464279	2007	Pre-PCV	10612	14	VT	PCV7	10612	GPS_ZA_714	11738	10	16	54	106	9	1	674	61	NVT-only	2-0-418	0.06	S	neg	neg	0.06	S	0.06	S	neg	0.5	S	neg	<=0.25	S	neg	<=2	S	0	no	no
13415_4#26	13415_4#26	ERS464303	2007	Pre-PCV	10625	4	VT	PCV7	10625	GPS_ZA_738	180	7	15	2	10	6	1	22	12	VT-only	2-3-2	<=0.03	S	neg	neg	0.06	S	0.06	S	neg	0.5	S	neg	<=0.25	S	neg	<=2	S	0	no	no
13415_4#3	13415_4#3	ERS464280	2007	Pre-PCV	10698	14	VT	PCV7	10698	GPS_ZA_715	5483	8	11	255	47	6	346	9	145	NVT-only	0-6-27	<=0.03	S	neg	neg	0.06	S	0.06	S	folP_aa_insert_57-70	2	I	neg	<=0.25	S	neg	<=2	S	1	yes	no
13415_4#30	13415_4#30	ERS464307	2007	Pre-PCV	10651	4	VT	PCV7	10651	GPS_ZA_742	3454	1	11	10	5	6	111	1	54	VT-only	15-12-18	2	R	neg	neg	0.06	S	0.06	S	folA_I100L,folP_aa_insert_57-70	FlagFlag	Flag	neg	<=0.25	S	neg	<=2	S	1	yes	no
13415_4#34	13415_4#34	ERS464311	2007	Pre-PCV	10636	17F	NVT	non-PCV	10636	GPS_ZA_746	10612	10	34	4	5	13	10	18	27	VT-only	0-0-3	<=0.03	S	neg	neg	0.06	S	0.06	S	neg	0.5	S	neg	<=0.25	S	neg	<=2	S	0	no	no
13415_4#38	13415_4#38	ERS464315	2007	Pre-PCV	10719	16F	NVT	non-PCV	10719	GPS_ZA_750	1232	2	5	4	66	10	6	11	271	N/A	12-0-2	<=0.03	S	neg	neg	0.06	S	0.06	S	folP_aa_insert_57-70	2	I	TETM	>8	R	neg	<=2	S	2	yes	no
13415_4#40	13415_4#40	ERS464317	2007	Pre-PCV	10960	19F	VT	PCV7	10960	GPS_ZA_752	4088	50	8	1	16	6	88	14	33	NVT>50%	1-0-0	<=0.03	S	neg	neg	0.06	S	0.06	S	neg	0.5	S	neg	<=0.25	S	neg	<=2	S	0	no	no
13415_4#42	13415_4#42	ERS464319	2007	Pre-PCV	10637	3	VT	PCV13 unique	10637	GPS_ZA_754	12539	16	2	53	5	241	1	777	79	VT-only	220-NEW-385	0.25	R	neg	neg	0.06	S	0.06	S	folA_I100L,folP_aa_insert_57-70	>=4	R	neg	<=0.25	S	neg	<=2	S	2	yes	no
13415_4#43	13415_4#43	ERS464320	2007	Pre-PCV	10729	6A	VT	PCV13 unique	10729	GPS_ZA_755	1492	1	5	4	5	5	3	5	18	VT>=50%	153-212-433	0.25	R	ermB	ermB	>32	R	>2	R	folA_I100L,folP_aa_insert_57-70	>=4	R	TETM	>8	R	neg	<=2	S	5	yes	yes
13415_4#46	13415_4#46	ERS464323	2007	Pre-PCV	10944	18A	NVT	non-PCV	10944	GPS_ZA_758	2421	2	62	1	25	6	20	5	37	VT-only	200-237-458	0.25	R	neg	neg	0.06	S	0.06	S	folP_aa_insert_57-70	2	I	neg	<=0.25	S	neg	<=2	S	2	yes	no
13415_4#50	13415_4#50	ERS464327	2007	Pre-PCV	10639	29	NVT	non-PCV	10639	GPS_ZA_762	7888	50	5	1	15	6	88	14	33	NVT>50%	1-0-0	<=0.03	S	neg	neg	0.06	S	0.06	S	neg	0.5	S	neg	<=0.25	S	neg	<=2	S	0	no	no
13415_4#51	13415_4#51	ERS464328	2007	Pre-PCV	10732	23A	NVT	non-PCV	10732	GPS_ZA_763	11772	50	451	1	16	6	88	14	33	NVT>50%	1-0-0	<=0.03	S	neg	neg	0.06	S	0.06	S	neg	0.5	S	neg	<=0.25	S	neg	<=2	S	0	no	no
13415_4#52	13415_4#52	ERS464329	2007	Pre-PCV	10780	1	VT	PCV13 unique	10780	GPS_ZA_764	10592	50	8	1	16	6	20	14	33	NVT>50%	1-0-0	<=0.03	S	neg	neg	0.06	S	0.06	S	folP_aa_insert_57-70	2	I	neg	<=0.25	S	neg	<=2	S	1	yes	no
13415_4#56	13415_4#56	ERS464333	2007	Pre-PCV	10987	5	VT	PCV13 unique	10987	GPS_ZA_768	8821	5	13	19	2	10	1	27	35	NVT-only	0-0-0	<=0.03	S	neg	neg	0.06	S	0.06	S	neg	0.5	S	neg	<=0.25	S	neg	<=2	S	0	no	no
13415_4#58	13415_4#58	ERS464335	2007	Pre-PCV	10642	9V	VT	PCV7	10642	GPS_ZA_770	989	12	5	89	8	6	112	14	26	NVT>50%	12-4-3	<=0.03	S	neg	neg	0.06	S	0.06	S	folP_aa_insert_57-70	2	I	TETM	>8	R	cat	>=8	NS	3	yes	yes
13415_4#62	13415_4#62	ERS464339	2007	Pre-PCV	10743	13	NVT	non-PCV	10743	GPS_ZA_774	2987	7	13	4	16	6	1	6	120	VT-only	0-0-0	<=0.03	S	neg	neg	0.06	S	0.06	S	folP_aa_insert_57-70	2	I	TETM	>8	R	neg	<=2	S	2	yes	no
13415_4#64	13415_4#64	ERS464341	2007	Pre-PCV	10990	19A	VT	PCV13 unique	10990	GPS_ZA_776	2319	1	8	9	4	6	4	6	7	VT>=50%	2-0-6	<=0.03	S	neg	neg	0.06	S	0.06	S	neg	0.5	S	neg	<=0.25	S	neg	<=2	S	0	no	no
13415_4#67	13415_4#67	ERS464344	2007	Pre-PCV	10717	16F	NVT	non-PCV	10717	GPS_ZA_779	4084	2	8	62	16	6	112	309	30	NVT>50%	2-0-0	<=0.03	S	neg	neg	0.06	S	0.06	S	folA_I100L,folP_aa_insert_57-70	>=4	R	neg	<=0.25	S	neg	<=2	S	1	yes	no
13415_4#68	13415_4#68	ERS464345	2007	Pre-PCV	10835	1	VT	PCV13 unique	10835	GPS_ZA_780	611	10	9	4	1	6	4	94	2	VT-only	0-4-0	<=0.03	S	neg	neg	0.06	S	0.06	S	neg	0.5	S	neg	<=0.25	S	neg	<=2	S	0	no	no
13415_4#69	13415_4#69	ERS464346	2007	Pre-PCV	10885	1	VT	PCV13 unique	10885	GPS_ZA_781	5647	15	5	54	1	197	1	168	52	NVT>50%	NEW-0-0	<=0.03	S	neg	neg	0.06	S	0.06	S	neg	0.5	S	neg	<=0.25	S	neg	<=2	S	0	no	no
13415_4#7	13415_4#7	ERS464284	2007	Pre-PCV	10898	1	VT	PCV13 unique	10898	GPS_ZA_719	180	7	15	2	10	6	1	22	12	VT-only	2-3-2	<=0.03	S	neg	neg	0.06	S	0.06	S	neg	0.5	S	neg	<=0.25	S	neg	<=2	S	0	no	no
13415_4#70	13415_4#70	ERS464347	2007	Pre-PCV	10756	3	VT	PCV13 unique	10756	GPS_ZA_782	8314	10	18	36	1	7	19	9	2	VT-only	2-44-NEW	0.06	S	neg	neg	0.06	S	0.06	S	folA_I100L,folP_aa_insert_57-70	>=4	R	TETM	>8	R	cat	>=8	NS	3	yes	yes
13415_4#72	13415_4#72	ERS464349	2007	Pre-PCV	10991	4	VT	PCV7	10991	GPS_ZA_784	217	10	18	4	1	7	19	9	2	VT-only	2-44-0	<=0.03	S	neg	neg	0.06	S	0.06	S	neg	0.5	S	neg	<=0.25	S	neg	<=2	S	0	no	no
13415_4#74	13415_4#74	ERS464351	2007	Pre-PCV	10658	18A	NVT	non-PCV	10658	GPS_ZA_786	4881	1	11	10	5	6	111	6	54	VT-only	1-0-NEW	<=0.03	S	neg	neg	0.06	S	0.06	S	folP_aa_insert_57-70	2	I	neg	<=0.25	S	neg	<=2	S	1	yes	no
13415_4#75	13415_4#75	ERS464352	2007	Pre-PCV	10724	10A	NVT	non-PCV	10724	GPS_ZA_787	10730	50	5	101	1	36	3	31	428	N/A	12-4-0	<=0.03	S	neg	neg	0.06	S	0.06	S	neg	0.5	S	neg	<=0.25	S	neg	<=2	S	0	no	no
13415_4#77	13415_4#77	ERS464354	2007	Pre-PCV	11019	6B	VT	PCV7	11019	GPS_ZA_789	12229	4	10	19	15	241	20	687	1	VT-only	13-NEW-205	4	R	ermB/mefA	ermB/mefA	>32	R	>2	R	folA_I100L,folP_aa_insert_57-70	>=4	R	TETM	>8	R	neg	<=2	S	5	yes	yes
13415_4#78	13415_4#78	ERS464355	2007	Pre-PCV	10895	18C	VT	PCV7	10895	GPS_ZA_790	217	10	18	4	1	7	19	9	2	VT-only	2-44-0	<=0.03	S	neg	neg	0.06	S	0.06	S	neg	0.5	S	neg	<=0.25	S	neg	<=2	S	0	no	no
13415_4#8	13415_4#8	ERS464285	2007	Pre-PCV	10951	23F	VT	PCV7	10951	GPS_ZA_720	6245	5	13	11	4	15	4	19	68	VT>=50%	12-4-2	<=0.03	S	neg	neg	0.06	S	0.06	S	neg	0.5	S	neg	<=0.25	S	neg	<=2	S	0	no	no
13415_4#80	13415_4#80	ERS464357	2007	Pre-PCV	10992	4	VT	PCV7	10992	GPS_ZA_792	458	2	32	9	47	6	21	17	51	VT-only	0-26-2	<=0.03	S	neg	neg	0.06	S	0.06	S	neg	0.5	S	neg	<=0.25	S	neg	<=2	S	0	no	no
13415_4#81	13415_4#81	ERS464358	2007	Pre-PCV	10575	16F	NVT	non-PCV	10575	GPS_ZA_793	611	10	9	4	1	6	4	94	2	VT-only	0-4-0	<=0.03	S	neg	neg	0.06	S	0.06	S	neg	0.5	S	neg	<=0.25	S	neg	<=2	S	0	no	no
13415_4#82	13415_4#82	ERS464359	2007	Pre-PCV	10672	16F	NVT	non-PCV	10672	GPS_ZA_794	217	10	18	4	1	7	19	9	2	VT-only	2-44-0	<=0.03	S	neg	neg	0.06	S	0.06	S	neg	0.5	S	neg	<=0.25	S	neg	<=2	S	0	no	no
13415_4#83	13415_4#83	ERS464360	2007	Pre-PCV	10725	12F	NVT	non-PCV	10725	GPS_ZA_795	241	25	31	4	16	32	28	44	95	NVT-only	2-0-2	<=0.03	S	neg	neg	0.06	S	0.06	S	neg	0.5	S	neg	<=0.25	S	neg	<=2	S	0	no	no
13415_4#84	13415_4#84	ERS464361	2007	Pre-PCV	10844	9V	VT	PCV7	10844	GPS_ZA_796	10732	7	13	8	6	25	6	6	5	VT>=50%	17-241-22	0.5	R	neg	neg	0.06	S	0.06	S	folA_I100L,folP_aa_insert_57-70	>=4	R	neg	<=0.25	S	neg	<=2	S	2	yes	no
13415_4#87	13415_4#87	ERS464364	2007	Pre-PCV	10943	1	VT	PCV13 unique	10943	GPS_ZA_799	217	10	18	4	1	7	19	9	2	VT-only	2-44-0	<=0.03	S	neg	neg	0.06	S	0.06	S	neg	0.5	S	neg	<=0.25	S	neg	<=2	S	0	no	no
13415_4#88	13415_4#88	ERS464365	2007	Pre-PCV	10995	1	VT	PCV13 unique	10995	GPS_ZA_800	4956	7	8	146	15	25	20	6	93	NVT-only	0-0-0	<=0.03	S	neg	neg	0.06	S	0.06	S	neg	0.5	S	neg	<=0.25	S	neg	<=2	S	0	no	no
13415_4#89	13415_4#89	ERS464366	2007	Pre-PCV	10609	18C	VT	PCV7	10609	GPS_ZA_801	12537	4	16	19	15	6	20	790	1	VT-only	13-49-8	4	R	ermB/mefA	ermB/mefA	>32	R	>2	R	folA_I100L,folP_aa_insert_57-70	>=4	R	TETM	>8	R	neg	<=2	S	5	yes	yes
13415_4#90	13415_4#90	ERS464367	2007	Pre-PCV	10682	4	VT	PCV7	10682	GPS_ZA_802	5659	16	12	9	1	248	33	33	8	VT-only	23-0-387	0.06	S	neg	neg	0.06	S	0.06	S	neg	0.5	S	neg	<=0.25	S	neg	<=2	S	0	no	no
13415_4#91	13415_4#91	ERS464368	2007	Pre-PCV	10733	33D	NVT	non-PCV	10733	GPS_ZA_803	2062	1	5	53	32	14	20	199	17	VT>=50%	16-13-19	0.25	R	neg	neg	0.06	S	0.06	S	folA_I100L,folP_aa_insert_57-70	>=4	R	neg	<=0.25	S	neg	<=2	S	2	yes	no
13415_4#93	13415_4#93	ERS464370	2007	Pre-PCV	11136	21	NVT	non-PCV	11136	GPS_ZA_805	2290	1	5	4	5	9	14	8	239	N/A	2-4-2	<=0.03	S	neg	neg	0.06	S	0.06	S	neg	0.5	S	neg	<=0.25	S	neg	<=2	S	0	no	no
13415_4#94	13415_4#94	ERS464371	2007	Pre-PCV	10896	3	VT	PCV13 unique	10896	GPS_ZA_806	1221	7	5	1	5	15	12	14	70	VT-only	2-4-3	<=0.03	S	neg	neg	0.06	S	0.06	S	neg	0.5	S	neg	<=0.25	S	neg	<=2	S	0	no	no
13415_5#12	13415_5#12	ERS464385	2007	Pre-PCV	11210	6A	VT	PCV13 unique	11210	GPS_ZA_820	612	10	18	4	1	7	19	31	2	VT-only	2-44-0	<=0.03	S	neg	neg	0.06	S	0.06	S	neg	0.5	S	neg	<=0.25	S	neg	<=2	S	0	no	no
13415_5#16	13415_5#16	ERS464389	2007	Pre-PCV	11013	11E	NVT	non-PCV	11013	GPS_ZA_824	10734	2	5	36	3	17	1	107	22	NVT>50%	1-NEW-NEW	0.25	R	neg	neg	0.06	S	0.06	S	folA_I100L,folP_aa_insert_57-70	>=4	R	neg	<=0.25	S	neg	<=2	S	2	yes	no
13415_5#19	13415_5#19	ERS464392	2007	Pre-PCV	11177	6B	VT	PCV7	11177	GPS_ZA_827	53	2	5	1	11	16	3	14	3	NVT>50%	3-6-5	<=0.03	S	neg	neg	0.06	S	0.06	S	neg	0.5	S	neg	<=0.25	S	neg	<=2	S	0	no	no
13415_5#2	13415_5#2	ERS464375	2007	Pre-PCV	11120	4	VT	PCV7	11120	GPS_ZA_810	4929	2	62	1	25	6	20	14	37	VT-only	2-0-3	<=0.03	S	neg	neg	0.06	S	0.06	S	folP_aa_insert_57-70	2	I	neg	<=0.25	S	neg	<=2	S	1	yes	no
13415_5#24	13415_5#24	ERS464397	2007	Pre-PCV	11016	8	NVT	non-PCV	11016	GPS_ZA_832	14429	1	5	660	32	14	20	199	17	VT>=50%	NEW-13-19	0.25	R	neg	neg	0.06	S	0.06	S	folP_aa_insert_57-70	2	I	neg	<=0.25	S	neg	<=2	S	2	yes	no
13415_5#25	13415_5#25	ERS464398	2007	Pre-PCV	11090	18C	VT	PCV7	11090	GPS_ZA_833	10612	10	34	4	5	13	10	18	27	VT-only	0-0-3	<=0.03	S	neg	neg	0.06	S	0.06	S	neg	0.5	S	neg	<=0.25	S	neg	<=2	S	0	no	no
13415_5#26	13415_5#26	ERS464399	2007	Pre-PCV	11133	19A	VT	PCV13 unique	11133	GPS_ZA_834	7723	2	8	352	16	1	26	1	11	NVT>50%	2-0-2	<=0.03	S	neg	neg	0.06	S	0.06	S	folA_I100L,folP_aa_insert_57-70	>=4	R	neg	<=0.25	S	neg	<=2	S	1	yes	no
13415_5#28	13415_5#28	ERS464401	2007	Pre-PCV	11218	23F	VT	PCV7	11218	GPS_ZA_836	11677	1	5	53	32	14	641	199	17	VT>=50%	NEW-13-19	0.25	R	neg	neg	0.06	S	0.06	S	folP_aa_insert_57-70	2	I	neg	<=0.25	S	neg	<=2	S	2	yes	no
13415_5#3	13415_5#3	ERS464376	2007	Pre-PCV	11175	1	VT	PCV13 unique	11175	GPS_ZA_811	4087	7	9	4	5	15	20	18	13	VT>=50%	0-4-3	<=0.03	S	neg	neg	0.06	S	0.06	S	folP_aa_insert_57-70	2	I	neg	<=0.25	S	neg	<=2	S	1	yes	no
13415_5#40	13415_5#40	ERS464413	2007	Pre-PCV	11023	19A	VT	PCV13 unique	11023	GPS_ZA_848	1447	6	13	8	6	25	6	8	5	VT>=50%	200-1-19	0.25	R	mefA	neg	8	R	0.06	S	folA_I100L,folP_aa_insert_57-70	>=4	R	neg	<=0.25	S	neg	<=2	S	3	yes	yes
13415_5#41	13415_5#41	ERS464414	2007	Pre-PCV	11102	19A	VT	PCV13 unique	11102	GPS_ZA_849	217	10	18	4	1	7	19	9	2	VT-only	2-44-0	<=0.03	S	neg	neg	0.06	S	0.06	S	neg	0.5	S	neg	<=0.25	S	neg	<=2	S	0	no	no
13415_5#42	13415_5#42	ERS464415	2007	Pre-PCV	11151	28A	NVT	non-PCV	11151	GPS_ZA_850	1221	7	5	1	5	15	12	14	70	VT-only	2-4-3	<=0.03	S	neg	neg	0.06	S	0.06	S	neg	0.5	S	neg	<=0.25	S	neg	<=2	S	0	no	no
13415_5#43	13415_5#43	ERS464416	2007	Pre-PCV	11181	1	VT	PCV13 unique	11181	GPS_ZA_851	7903	1	5	53	32	14	20	27	17	VT>=50%	NEW-NEW-19	0.25	R	neg	neg	0.06	S	0.06	S	folA_I100L,folP_aa_insert_57-70	>=4	R	neg	<=0.25	S	neg	<=2	S	2	yes	no
13415_5#45	13415_5#45	ERS464418	2007	Pre-PCV	11249	19F	VT	PCV7	11249	GPS_ZA_853	193	8	10	2	16	1	26	1	11	NVT>50%	2-0-2	<=0.03	S	neg	neg	0.06	S	0.06	S	neg	0.5	S	neg	<=0.25	S	neg	<=2	S	0	no	no
13415_5#49	13415_5#49	ERS464422	2007	Pre-PCV	11103	6A	VT	PCV13 unique	11103	GPS_ZA_857	494	16	44	1	16	9	70	17	191	NVT-only	2-2-2	<=0.03	S	neg	neg	0.06	S	0.06	S	neg	0.5	S	neg	<=0.25	S	neg	<=2	S	0	no	no
13415_5#5	13415_5#5	ERS464378	2007	Pre-PCV	11232	7C	NVT	non-PCV	11232	GPS_ZA_813	2652	4	5	4	5	5	3	8	18	VT>=50%	15-12-NEW	2	R	ermB	ermB	>32	R	>2	R	folA_I100L,folP_aa_insert_57-70	>=4	R	TETM	>8	R	neg	<=2	S	5	yes	yes
13415_5#50	13415_5#50	ERS464423	2007	Pre-PCV	11152	14	VT	PCV7	11152	GPS_ZA_858	217	10	18	4	1	7	19	9	2	VT-only	2-44-0	<=0.03	S	neg	neg	0.06	S	0.06	S	neg	0.5	S	neg	<=0.25	S	neg	<=2	S	0	no	no
13415_5#66	13415_5#66	ERS464486	2007	Pre-PCV	10878	19F	VT	PCV7	10878	GPS_ZA_874	5178	18	5	2	5	27	19	9	241	N/A	208-44-2	<=0.03	S	neg	neg	0.06	S	0.06	S	neg	0.5	S	neg	<=0.25	S	neg	<=2	S	0	no	no
13415_5#67	13415_5#67	ERS464487	2007	Pre-PCV	11188	1	VT	PCV13 unique	11188	GPS_ZA_875	217	10	18	4	1	7	19	9	2	VT-only	2-44-0	<=0.03	S	neg	neg	0.06	S	0.06	S	neg	0.5	S	neg	<=0.25	S	neg	<=2	S	0	no	no
13415_5#68	13415_5#68	ERS464488	2007	Pre-PCV	11227	1	VT	PCV13 unique	11227	GPS_ZA_876	185	7	22	1	2	5	1	14	77	VT-only	16-NEW-19	0.25	R	neg	neg	0.06	S	0.06	S	folA_I100L,folP_aa_insert_57-70	>=4	R	neg	<=0.25	S	neg	<=2	S	2	yes	no
13415_5#72	13415_5#72	ERS464492	2007	Pre-PCV	11056	4	VT	PCV7	11056	GPS_ZA_880	217	10	18	4	1	7	19	9	2	VT-only	2-44-0	<=0.03	S	neg	neg	0.06	S	0.06	S	folP_aa_insert_57-70	2	I	TETM	>8	R	cat	>=8	NS	3	yes	yes
13415_5#75	13415_5#75	ERS464495	2007	Pre-PCV	11189	17F	NVT	non-PCV	11189	GPS_ZA_883	11737	10	16	54	1	469	3	75	61	NVT-only	2-0-418	0.06	S	neg	neg	0.06	S	0.06	S	neg	0.5	S	neg	<=0.25	S	neg	<=2	S	0	no	no
13415_5#76	13415_5#76	ERS464496	2007	Pre-PCV	11248	9N	NVT	non-PCV	11248	GPS_ZA_884	612	10	18	4	1	7	19	31	2	VT-only	2-44-0	<=0.03	S	neg	neg	0.06	S	0.06	S	neg	0.5	S	neg	<=0.25	S	neg	<=2	S	0	no	no
13415_5#81	13415_5#81	ERS464501	2007	Pre-PCV	11114	6A	VT	PCV13 unique	11114	GPS_ZA_889	12540	8	531	36	13	15	22	1	22	NVT>50%	0-0-3	<=0.03	S	neg	neg	0.06	S	0.06	S	neg	0.5	S	neg	<=0.25	S	neg	FlagFlag	S	0	no	no
13415_5#82	13415_5#82	ERS464502	2007	Pre-PCV	11167	1	VT	PCV13 unique	11167	GPS_ZA_890	353	1	5	9	5	6	3	65	113	VT>=50%	NEW-86-8	2	R	neg	neg	0.06	S	0.06	S	folA_I100L,folP_aa_insert_57-70	>=4	R	neg	<=0.25	S	neg	<=2	S	2	yes	no
13415_5#89	13415_5#89	ERS464509	2007	Pre-PCV	11115	1	VT	PCV13 unique	11115	GPS_ZA_897	217	10	18	4	1	7	19	9	2	VT-only	2-44-0	<=0.03	S	neg	neg	0.06	S	0.06	S	neg	0.5	S	neg	<=0.25	S	neg	<=2	S	0	no	no
13415_5#90	13415_5#90	ERS464510	2007	Pre-PCV	11168	29	NVT	non-PCV	11168	GPS_ZA_898	1203	10	41	47	63	6	14	2	48	NVT>50%	20-18-25	0.5	R	neg	neg	0.06	S	0.06	S	neg	0.5	S	neg	<=0.25	S	neg	<=2	S	1	yes	no
13415_5#92	13415_5#92	ERS464512	2007	Pre-PCV	11229	19F	VT	PCV7	11229	GPS_ZA_900	4956	7	8	146	15	25	20	6	93	NVT-only	0-0-0	<=0.03	S	neg	neg	0.06	S	0.06	S	neg	0.5	S	neg	<=0.25	S	neg	<=2	S	0	no	no
13415_5#93	13415_5#93	ERS464513	2007	Pre-PCV	11265	4	VT	PCV7	11265	GPS_ZA_901	66	2	8	2	4	6	1	1	16	VT>=50%	1-0-0	<=0.03	S	neg	neg	0.06	S	0.06	S	neg	0.5	S	neg	<=0.25	S	neg	<=2	S	0	no	no
13415_6#32	13415_6#32	ERS464548	2007	Pre-PCV	11364	23F	VT	PCV7	11364	GPS_ZA_936	2062	1	5	53	32	14	20	199	17	VT>=50%	16-13-19	0.25	R	23S rRNA	neg	0.06	S	0.06	S	folA_I100L,folP_aa_insert_57-70	>=4	R	neg	<=0.25	S	neg	<=2	S	2	yes	no
13415_6#39	13415_6#39	ERS464555	2007	Pre-PCV	10954	1	VT	PCV13 unique	10954	GPS_ZA_943	7370	16	2	4	5	241	1	5	79	VT-only	220-272-385	0.25	R	neg	neg	0.06	S	0.06	S	folP_aa_insert_57-70	2	I	neg	<=0.25	S	neg	<=2	S	2	yes	no
14893_8#2	14893_8#2	ERS464350	2007	Pre-PCV	10558	12F	NVT	non-PCV	10558	GPS_ZA_785	6279	15	29	4	21	30	1	5	14	VT-only	NEW-212-NEW	0.25	R	ermB	ermB	>32	R	>2	R	folA_I100L,folP_aa_insert_57-70	>=4	R	TETM	>8	R	cat	>=8	NS	6	yes	yes
14257_1#12	14257_1#12	ERS508327	2008	Pre-PCV	16997	6A	VT	PCV13 unique	16997	GPS_ZA_1389	5902	8	5	36	3	6	1	6	22	NVT>50%	1-2-0	<=0.03	S	neg	neg	0.06	S	0.06	S	neg	0.5	S	neg	<=0.25	S	neg	<=2	S	0	no	no
14257_1#19	14257_1#19	ERS508346	2008	Pre-PCV	16744	4	VT	PCV7	16744	GPS_ZA_1396	1094	6	62	5	30	88	8	6	41	VT>=50%	200-241-19	0.25	R	neg	neg	0.06	S	0.06	S	folA_I100L,folP_aa_insert_57-70	>=4	R	neg	<=0.25	S	neg	<=2	S	2	yes	no
14257_1#21	14257_1#21	ERS508352	2008	Pre-PCV	17639	15B/C	NVT	non-PCV	17639	GPS_ZA_1398	9408	7	409	4	5	42	20	79	126	NVT>50%	2-NEW-0	<=0.03	S	neg	neg	0.06	S	0.06	S	neg	0.5	S	neg	<=0.25	S	neg	<=2	S	0	no	no
14257_1#26	14257_1#26	ERS508367	2008	Pre-PCV	16483	23F	VT	PCV7	16483	GPS_ZA_1403	5653	15	29	4	21	30	352	14	14	VT-only	NEW-0-19	0.06	S	mefA	neg	8	R	0.06	S	folP_aa_insert_57-70	2	I	TETM	>8	R	neg	<=2	S	3	yes	yes
14257_1#29	14257_1#29	ERS508376	2008	Pre-PCV	17643	9V	VT	PCV7	17643	GPS_ZA_1406	172	7	13	8	6	25	6	8	5	VT>=50%	17-1-22	1	R	neg	neg	0.06	S	0.06	S	folA_I100L,folP_aa_insert_57-70	>=4	R	neg	<=0.25	S	neg	<=2	S	2	yes	no
14257_1#3	14257_1#3	ERS508310	2008	Pre-PCV	16677	7C	NVT	non-PCV	16677	GPS_ZA_1380	10771	8	13	36	3	6	1	70	432	N/A	1-0-0	<=0.03	S	neg	neg	0.06	S	0.06	S	neg	0.5	S	neg	<=0.25	S	neg	<=2	S	0	no	no
14257_1#32	14257_1#32	ERS508386	2008	Pre-PCV	17310	1	VT	PCV13 unique	17310	GPS_ZA_1409	1094	6	62	5	30	88	8	6	41	VT>=50%	200-241-19	0.25	R	neg	neg	0.06	S	0.06	S	folA_I100L,folP_aa_insert_57-70	>=4	R	neg	<=0.25	S	neg	<=2	S	2	yes	no
14257_1#33	14257_1#33	ERS508389	2008	Pre-PCV	16343/16345	35F	NVT	non-PCV		GPS_ZA_1410	63	2	5	36	12	17	21	14	9	VT>=50%	24-27-19	0.25	R	neg	neg	0.06	S	0.06	S	folP_aa_insert_57-70	2	I	TETM	>8	R	neg	<=2	S	3	yes	yes
14257_1#34	14257_1#34	ERS508392	2008	Pre-PCV	16495	23F	VT	PCV7	16495	GPS_ZA_1411	2062	1	5	53	32	14	20	199	17	VT>=50%	NEW-13-19	0.25	R	neg	neg	0.06	S	0.06	S	folP_aa_insert_57-70	2	I	neg	<=0.25	S	neg	<=2	S	2	yes	no
14257_1#4	14257_1#4	ERS508311	2008	Pre-PCV	16970	1	VT	PCV13 unique	16970	GPS_ZA_1381	12567	1	11	540	5	6	111	6	54	VT-only	1-0-0	<=0.03	S	neg	neg	0.06	S	0.06	S	folP_aa_insert_57-70	2	I	neg	<=0.25	S	neg	<=2	S	1	yes	no
14257_1#44	14257_1#44	ERS508423	2008	Pre-PCV	17520	1	VT	PCV13 unique	17520	GPS_ZA_1421	3983	8	5	7	12	15	16	6	137	NVT-only	1-2-0	<=0.03	S	neg	neg	0.06	S	0.06	S	neg	0.5	S	neg	<=0.25	S	neg	<=2	S	0	no	no
14257_1#45	14257_1#45	ERS508426	2008	Pre-PCV	17681	14	VT	PCV7	17681	GPS_ZA_1422	8838	7	8	146	15	25	20	5	93	NVT-only	0-0-0	<=0.03	S	neg	neg	0.06	S	0.06	S	neg	0.5	S	neg	<=0.25	S	neg	<=2	S	0	no	no
14257_1#5	14257_1#5	ERS508313	2008	Pre-PCV	17624	1	VT	PCV13 unique	17624	GPS_ZA_1382	5410	16	2	53	5	241	1	5	79	VT-only	220-272-385	0.25	R	neg	neg	0.06	S	0.06	S	folP_aa_insert_57-70	2	I	neg	<=0.25	S	neg	<=2	S	2	yes	no
14257_1#50	14257_1#50	ERS508441	2008	Pre-PCV	16528	11A	NVT	non-PCV	16528	GPS_ZA_1427	162	7	11	10	1	6	8	14	6	VT>=50%	1-0-19	0.06	S	neg	neg	0.06	S	0.06	S	folA_I100L,folP_aa_insert_57-70	>=4	R	neg	<=0.25	S	neg	<=2	S	1	yes	no
14257_1#52	14257_1#52	ERS508447	2008	Pre-PCV	17541	12F	NVT	non-PCV	17541	GPS_ZA_1429	392	7	5	1	1	6	31	14	49	NVT-only	11-0-0	<=0.03	S	neg	neg	0.06	S	0.06	S	neg	0.5	S	neg	<=0.25	S	neg	<=2	S	0	no	no
14257_1#58	14257_1#58	ERS508465	2008	Pre-PCV	16553	6A	VT	PCV13 unique	16553	GPS_ZA_1435	217	10	18	4	1	7	19	9	2	VT-only	2-44-0	<=0.03	S	neg	neg	0.06	S	0.06	S	folP_aa_insert_57-70	2	I	TETM	>8	R	cat	>=8	NS	3	yes	yes
14257_1#70	14257_1#70	ERS508502	2008	Pre-PCV	17426	23B	NVT	non-PCV	17426	GPS_ZA_1447	2295	12	9	4	13	15	20	28	13	VT>=50%	0-4-3	<=0.03	S	neg	neg	0.06	S	0.06	S	folA_I100L,folP_aa_insert_57-70	>=4	R	neg	<=0.25	S	neg	<=2	S	1	yes	no
14257_1#71	14257_1#71	ERS508505	2008	Pre-PCV	17133	6A	VT	PCV13 unique	17133	GPS_ZA_1448	205	10	5	4	5	13	10	18	27	VT-only	0-0-3	<=0.03	S	neg	neg	0.06	S	0.06	S	neg	0.5	S	neg	<=0.25	S	neg	<=2	S	0	no	no
14257_1#74	14257_1#74	ERS508514	2008	Pre-PCV	16571	14	VT	PCV7	16571	GPS_ZA_1451	10544	12	18	54	38	27	1	6	34	NVT>50%	2-2-0	<=0.03	S	neg	neg	0.06	S	0.06	S	folP_aa_insert_57-70	2	I	neg	<=0.25	S	neg	<=2	S	1	yes	no
14257_1#8	14257_1#8	ERS508319	2008	Pre-PCV	17204	19F	VT	PCV7	17204	GPS_ZA_1385	5422	2	53	2	1	6	277	14	299	N/A	0-0-2	<=0.03	S	neg	neg	0.06	S	0.06	S	neg	0.5	S	neg	<=0.25	S	neg	<=2	S	0	no	no
14257_1#82	14257_1#82	ERS508539	2008	Pre-PCV	16596	19A	VT	PCV13 unique	16596	GPS_ZA_1459	1096	7	9	4	33	15	20	28	13	VT>=50%	0-4-3	<=0.03	S	neg	neg	0.06	S	0.06	S	folP_aa_insert_57-70	2	I	neg	<=0.25	S	neg	<=2	S	1	yes	no
14257_1#84	14257_1#84	ERS508547	2008	Pre-PCV	17587	6B	VT	PCV7	17587	GPS_ZA_1461	271	4	16	19	15	6	20	26	1	VT-only	13-16-497	1	R	ermB/mefA	ermB/mefA	>32	R	>2	R	folA_I100L,folP_aa_insert_57-70	>=4	R	TETM	>8	R	neg	<=2	S	5	yes	yes
14257_1#88	14257_1#88	ERS508562	2008	Pre-PCV	17092	10F	NVT	non-PCV	17092	GPS_ZA_1465	217	10	18	4	1	7	19	9	2	VT-only	2-44-157	<=0.03	S	neg	neg	0.06	S	0.06	S	neg	0.5	S	neg	<=0.25	S	neg	<=2	S	0	no	no
14257_1#93	14257_1#93	ERS508577	2008	Pre-PCV	17821	23F	VT	PCV7	17821	GPS_ZA_1470	172	7	13	8	6	25	6	8	5	VT>=50%	17-1-427	1	R	neg	neg	0.06	S	0.06	S	folA_I100L,folP_aa_insert_57-70	>=4	R	neg	<=0.25	S	neg	<=2	S	2	yes	no
14410_8#22	14410_8#22	ERS508390	2008	Pre-PCV	18764	18C	VT	PCV7	18764	GPS_ZA_1494	2911	13	8	62	1	3	6	18	169	NVT-only	0-0-0	<=0.03	S	neg	neg	0.06	S	0.06	S	folP_aa_insert_57-70	2	I	neg	<=0.25	S	neg	<=2	S	1	yes	no
14410_8#23	14410_8#23	ERS508393	2008	Pre-PCV	17388	23F	VT	PCV7	17388	GPS_ZA_1495	612	10	18	4	1	7	19	31	2	VT-only	2-44-0	<=0.03	S	neg	neg	0.06	S	0.06	S	neg	0.5	S	neg	<=0.25	S	neg	<=2	S	0	no	no
14410_8#3	14410_8#3	ERS508339	2008	Pre-PCV	16916	17F	NVT	non-PCV	16916	GPS_ZA_1475	217	10	18	4	1	7	19	9	2	VT-only	2-44-0	<=0.03	S	neg	neg	0.06	S	0.06	S	neg	0.5	S	neg	<=0.25	S	neg	<=2	S	0	no	no
14410_8#33	14410_8#33	ERS508419	2008	Pre-PCV	17514	1	VT	PCV13 unique	17514	GPS_ZA_1505	989	12	5	89	8	6	112	14	26	NVT>50%	12-4-3	<=0.03	S	neg	neg	0.06	S	0.06	S	folP_aa_insert_57-70	2	I	TETM	>8	R	cat	>=8	S	3	yes	yes
14410_8#55	14410_8#55	ERS508484	2008	Pre-PCV	17063	34	NVT	non-PCV	17063	GPS_ZA_1527	10775	7	62	1	25	6	20	5	37	VT-only	200-237-458	0.25	R	neg	neg	0.06	S	0.06	S	folA_I100L,folP_aa_insert_57-70	>=4	R	neg	<=0.25	S	neg	<=2	S	2	yes	no
14410_8#88	14410_8#88	ERS508566	2008	Pre-PCV	18226	3	VT	PCV13 unique	18226	GPS_ZA_1560	217	10	18	4	1	7	19	9	2	VT-only	2-44-157	<=0.03	S	neg	neg	0.06	S	0.06	S	neg	0.5	S	neg	<=0.25	S	neg	<=2	S	0	no	no
14410_8#90	14410_8#90	ERS508570	2008	Pre-PCV	17042	4	VT	PCV7	17042	GPS_ZA_1562	8687	1	32	97	5	10	88	18	25	NVT-only	2-0-394	0.06	S	neg	neg	0.06	S	0.06	S	folA_I100L,folP_aa_insert_57-70	>=4	R	neg	<=0.25	S	neg	<=2	S	1	yes	no
14412_1#14	14412_1#14	ERS508647	2008	Pre-PCV	20002	13	NVT	non-PCV	20002	GPS_ZA_1676	230	12	19	2	17	6	22	14	10	VT>=50%	17-46-131	2	R	ermB	ermB	>32	R	>2	R	folA_I100L,folP_aa_insert_57-70	>=4	R	TET	>8	R	neg	<=2	S	5	yes	yes
14412_1#31	14412_1#31	ERS508700	2008	Pre-PCV	20210	1	VT	PCV13 unique	20210	GPS_ZA_1693	4884	1	25	54	12	27	88	17	272	N/A	2-0-3	<=0.03	S	neg	neg	0.06	S	0.06	S	neg	0.5	S	neg	<=0.25	S	neg	<=2	S	0	no	no
14412_1#38	14412_1#38	ERS508719	2008	Pre-PCV	20056	28A	NVT	non-PCV	20056	GPS_ZA_1700	5073	51	9	4	13	15	20	28	13	VT>=50%	0-4-0	<=0.03	S	neg	neg	0.06	S	0.06	S	folP_aa_insert_57-70	2	I	neg	<=0.25	S	neg	<=2	S	1	yes	no
14412_1#40	14412_1#40	ERS508726	2008	Pre-PCV	20544	8	NVT	non-PCV	20544	GPS_ZA_1702	230	12	19	2	17	6	22	14	10	VT>=50%	17-46-35	0.5	R	neg	neg	0.06	S	0.06	S	folA_I100L,folP_aa_insert_57-70	>=4	R	TETM	>8	R	neg	<=2	S	3	yes	yes
14412_1#44	14412_1#44	ERS508737	2008	Pre-PCV	19795	14	VT	PCV7	19795	GPS_ZA_1706	458	2	32	9	47	6	21	17	51	VT-only	0-26-2	<=0.03	S	neg	neg	0.06	S	0.06	S	neg	0.5	S	neg	<=0.25	S	neg	<=2	S	0	no	no
14412_1#68	14412_1#68	ERS508806	2008	Pre-PCV	19840	9V	VT	PCV7	19840	GPS_ZA_1730	9913	7	13	8	6	374	6	5	5	VT>=50%	17-212-427	1	R	ermB	ermB	>32	R	>2	R	folP_aa_insert_57-70	2	I	TETM	>8	R	neg	<=2	S	5	yes	yes
14412_1#83	14412_1#83	ERS508835	2008	Pre-PCV	19579	1	VT	PCV13 unique	19579	GPS_ZA_1745	6245	5	13	11	4	15	4	19	68	VT>=50%	12-4-2	<=0.03	S	neg	neg	0.06	S	0.06	S	neg	0.5	S	neg	<=0.25	S	neg	<=2	S	0	no	no
14412_1#87	14412_1#87	ERS508844	2008	Pre-PCV	20465	6B	VT	PCV7	20465	GPS_ZA_1749	53	2	5	1	11	16	3	14	3	NVT>50%	3-6-5	<=0.03	S	neg	neg	0.06	S	0.06	S	neg	0.5	S	neg	<=0.25	S	neg	<=2	S	0	no	no
14412_1#91	14412_1#91	ERS508852	2008	Pre-PCV	19620	1	VT	PCV13 unique	19620	GPS_ZA_1753	53	2	5	1	11	16	3	14	3	NVT>50%	3-6-5	<=0.03	S	neg	neg	0.06	S	0.06	S	neg	0.5	S	neg	<=0.25	S	neg	<=2	S	0	no	no
14412_1#92	14412_1#92	ERS508853	2008	Pre-PCV	19855	11A	NVT	non-PCV	19855	GPS_ZA_1754	12574	2	5	1	11	16	703	14	3	NVT>50%	3-6-5	<=0.03	S	neg	neg	0.06	S	0.06	S	neg	0.5	S	neg	<=0.25	S	neg	<=2	S	0	no	no
14555_3#31	14555_3#31	ERS508360	2008	Pre-PCV	15941	11A	NVT	non-PCV	15941	GPS_ZA_1313	6389	7	25	8	5	10	6	14	24	VT-only	0-0-0	<=0.03	S	neg	neg	0.06	S	0.06	S	folA_I100L,folP_aa_insert_57-70	>=4	R	neg	<=0.25	S	neg	<=2	S	1	yes	no
14555_3#7	14555_3#7	ERS508303	2008	Pre-PCV	15902	6A	VT	PCV13 unique	15902	GPS_ZA_1289	185	7	22	1	2	5	1	14	77	VT-only	19-NEW-410	0.25	R	neg	neg	0.06	S	0.06	S	folP_aa_insert_57-70	2	I	neg	<=0.25	S	neg	<=2	S	2	yes	no
14566_4#2	14566_4#2	ERS508583	2008	Pre-PCV	16657	9N	NVT	non-PCV	16657	GPS_ZA_1569	6239	10	2	34	16	15	14	145	67	VT>=50%	23-2-187	<=0.03	S	neg	neg	0.06	S	0.06	S	neg	0.5	S	neg	<=0.25	S	neg	<=2	S	0	no	no
14566_4#57	14566_4#57	ERS508687	2008	Pre-PCV	18061	6A	VT	PCV13 unique	18061	GPS_ZA_1624	205	10	5	4	5	13	10	18	27	VT-only	0-0-3	<=0.03	S	neg	neg	0.06	S	0.06	S	neg	0.5	S	neg	<=0.25	S	neg	<=2	S	0	no	no
14566_4#81	14566_4#81	ERS508755	2008	Pre-PCV	16618	9V	VT	PCV7	16618	GPS_ZA_1648	612	10	18	4	1	7	19	31	2	VT-only	2-44-0	<=0.03	S	neg	neg	0.06	S	0.06	S	neg	0.5	S	neg	<=0.25	S	neg	<=2	S	0	no	no
14913_3#19	14913_3#19	ERS566312	2008	Pre-PCV	19037	8	NVT	non-PCV	19037	GPS_ZA_2156	217	10	18	4	1	7	19	9	2	VT-only	2-44-0	<=0.03	S	neg	neg	0.06	S	0.06	S	folA_I100L,folP_aa_insert_57-70	>=4	R	neg	<=0.25	S	neg	<=2	S	1	yes	no
14913_3#29	14913_3#29	ERS566322	2008	Pre-PCV	19542	4	VT	PCV7	19542	GPS_ZA_2166	4881	1	11	10	5	6	111	6	54	VT-only	1-0-0	<=0.03	S	neg	neg	0.06	S	0.06	S	folA_I100L	FlagFlag	Flag	neg	<=0.25	S	neg	<=2	S	0	no	no
14913_3#3	14913_3#3	ERS566296	2008	Pre-PCV	20690/20718	8	NVT	non-PCV		GPS_ZA_2140	10547	8	5	36	3	6	6	1	22	NVT>50%	1-0-NEW	<=0.03	S	neg	neg	0.06	S	0.06	S	folP_aa_insert_57-70	2	I	neg	<=0.25	S	neg	<=2	S	1	yes	no
14913_3#35	14913_3#35	ERS566328	2008	Pre-PCV	19111	8	NVT	non-PCV	19111	GPS_ZA_2172	5647	15	5	54	1	197	1	168	52	NVT>50%	NEW-0-0	<=0.03	S	neg	neg	0.06	S	0.06	S	neg	0.5	S	neg	<=0.25	S	neg	<=2	S	0	no	no
14913_3#37	14913_3#37	ERS566330	2008	Pre-PCV	19165	6A	VT	PCV13 unique	19165	GPS_ZA_2174	494	16	44	1	16	9	70	17	191	NVT-only	2-2-2	<=0.03	S	neg	neg	0.06	S	0.06	S	neg	0.5	S	neg	<=0.25	S	neg	<=2	S	0	no	no
14913_3#45	14913_3#45	ERS566342	2008	Pre-PCV	18949	8	NVT	non-PCV	18949	GPS_ZA_2182	217	10	18	4	1	7	19	9	2	VT-only	2-44-157	<=0.03	S	neg	neg	0.06	S	0.06	S	neg	0.5	S	neg	<=0.25	S	cat	FlagFlag	S	0	no	no
14913_3#51	14913_3#51	ERS566360	2008	Pre-PCV	19292	6B	VT	PCV7	19292	GPS_ZA_2188	217	10	18	4	1	7	19	9	2	VT-only	2-44-0	<=0.03	S	neg	neg	0.06	S	0.06	S	folP_aa_insert_57-70	2	I	neg	<=0.25	S	neg	<=2	S	1	yes	no
14913_3#61	14913_3#61	ERS566394	2008	Pre-PCV	18633	19A	VT	PCV13 unique	18633	GPS_ZA_2198	2040	20	28	1	1	15	123	14	47	VT>=50%	2-53-77	0.12	R	ermB	ermB	>32	R	>2	R	folP_aa_insert_57-70	2	I	TETM	>8	R	neg	<=2	S	5	yes	yes
14913_3#68	14913_3#68	ERS566417	2008	Pre-PCV	19398/19405	18C	VT	PCV7		GPS_ZA_2205	53	2	5	1	11	16	3	14	3	NVT>50%	3-6-5	<=0.03	S	neg	neg	0.06	S	0.06	S	neg	0.5	S	neg	<=0.25	S	neg	<=2	S	0	no	no
14913_3#82	14913_3#82	ERS566462	2008	Pre-PCV	20397/20622	1	VT	PCV13 unique		GPS_ZA_2219	53	2	5	1	11	16	3	14	3	NVT>50%	3-6-5	<=0.03	S	neg	neg	0.06	S	0.06	S	neg	0.5	S	neg	<=0.25	S	neg	<=2	S	0	no	no
13415_6#37	13415_6#37	ERS464553	2009	PCV7	23585/23718	8	NVT	non-PCV	23718	GPS_ZA_941	3544	10	20	8	1	6	1	29	32	NVT>50%	2-0-2	<=0.03	S	neg	neg	0.06	S	0.06	S	neg	0.5	S	neg	<=0.25	S	neg	<=2	S	0	no	no
13415_6#38	13415_6#38	ERS464554	2009	PCV7	23910	23F	VT	PCV7	23910	GPS_ZA_942	5659	16	12	9	1	248	33	33	8	VT-only	23-0-387	0.06	S	neg	neg	0.06	S	0.06	S	neg	0.5	S	neg	<=0.25	S	neg	<=2	S	0	no	no
13415_6#46	13415_6#46	ERS464562	2009	PCV7	23926	4	VT	PCV7	23926	GPS_ZA_950	6279	15	29	4	21	30	1	5	14	VT-only	NEW-212-NEW	0.25	R	ermB	ermB	>32	R	>2	R	folA_I100L,folP_aa_insert_57-70	>=4	R	TETM	>8	R	neg	<=2	S	5	yes	yes
13415_6#59	13415_6#59	ERS464575	2009	PCV7	23289	13	NVT	non-PCV	23289	GPS_ZA_963	217	10	18	4	1	7	19	9	2	VT-only	2-44-157	<=0.03	S	neg	neg	0.06	S	0.06	S	neg	0.5	S	neg	<=0.25	S	neg	<=2	S	0	no	no
13415_6#6	13415_6#6	ERS464522	2009	PCV7	23814	16F	NVT	non-PCV	23814	GPS_ZA_910	5266	2	18	6	10	17	1	19	40	NVT>50%	0-4-3	<=0.03	S	neg	neg	0.06	S	0.06	S	neg	0.5	S	neg	<=0.25	S	neg	<=2	S	0	no	no
13415_6#69	13415_6#69	ERS464585	2009	PCV7	23771	14	VT	PCV7	23771	GPS_ZA_973	10584	1	5	27	20	1	3	1	46	NVT>50%	0-6-2	<=0.03	S	neg	neg	0.06	S	0.06	S	folP_aa_insert_57-70	2	I	neg	<=0.25	S	neg	<=2	S	1	yes	no
13415_6#94	13415_6#94	ERS464610	2009	PCV7	23996	1	VT	PCV13 unique	23996	GPS_ZA_998	10747	1	5	4	5	5	220	5	18	VT>=50%	38-212-NEW	2	R	ermB	ermB	>32	R	>2	R	folP_aa_insert_57-70	2	I	TETM	>8	R	neg	<=2	S	5	yes	yes
13415_6#95	13415_6#95	ERS464611	2009	PCV7	24270	1	VT	PCV13 unique	24270	GPS_ZA_999	1535	7	13	8	6	6	1	11	5	VT>=50%	11-0-3	<=0.03	S	neg	neg	0.06	S	0.06	S	folP_aa_insert_57-70	2	I	neg	<=0.25	S	neg	<=2	S	1	yes	no
13415_7#11	13415_7#11	ERS464623	2009	PCV7	22117	7C	NVT	non-PCV	22117	GPS_ZA_1011	612	10	18	4	1	7	19	31	2	VT-only	2-44-0	<=0.03	S	neg	neg	0.06	S	0.06	S	neg	0.5	S	neg	<=0.25	S	neg	<=2	S	0	no	no
13415_7#14	13415_7#14	ERS464626	2009	PCV7	24027	19A	VT	PCV13 unique	24027	GPS_ZA_1014	347	12	8	9	3	3	20	57	21	VT-only	221-274-411	0.25	R	neg	neg	0.06	S	0.06	S	folA_I100L,folP_aa_insert_57-70	>=4	R	neg	<=0.25	S	neg	<=2	S	2	yes	no
13415_7#18	13415_7#18	ERS464630	2009	PCV7	21966	19F	VT	PCV7	21966	GPS_ZA_1018	4956	7	8	146	15	25	20	6	93	NVT-only	0-0-0	<=0.03	S	neg	neg	0.06	S	0.06	S	neg	0.5	S	neg	<=0.25	S	neg	<=2	S	0	no	no
13415_7#27	13415_7#27	ERS464639	2009	PCV7	22195	12F	NVT	non-PCV	22195	GPS_ZA_1027	53	2	5	1	11	16	3	14	3	NVT>50%	3-6-5	<=0.03	S	neg	neg	0.06	S	0.06	S	neg	0.5	S	neg	<=0.25	S	neg	<=2	S	0	no	no
13415_7#30	13415_7#30	ERS464642	2009	PCV7	24064	1	VT	PCV13 unique	24064	GPS_ZA_1030	1094	6	62	5	30	88	8	6	41	VT>=50%	200-46-19	0.25	R	neg	neg	0.06	S	0.06	S	folA_I100L,folP_aa_insert_57-70	>=4	R	neg	<=0.25	S	neg	<=2	S	2	yes	no
13415_7#32	13415_7#32	ERS464644	2009	PCV7	20923	7F	VT	PCV13 unique	20923	GPS_ZA_1032	989	12	5	89	8	6	112	14	26	NVT>50%	12-4-3	<=0.03	S	neg	neg	0.06	S	0.06	S	folP_aa_insert_57-70	2	I	TETM	>8	R	cat	>=8	NS	3	yes	yes
13415_7#37	13415_7#37	ERS464649	2009	PCV7	21134	23F	VT	PCV7	21134	GPS_ZA_1037	8326	1	8	9	4	241	1	27	90	VT-only	NEW-93-NEW	0.12	R	neg	neg	0.06	S	0.06	S	folA_I100L,folP_aa_insert_57-70	>=4	R	neg	<=0.25	S	neg	<=2	S	2	yes	no
13415_7#40	13415_7#40	ERS464652	2009	PCV7	20944	5	VT	PCV13 unique	20944	GPS_ZA_1040	10564	2	1	1	4	6	31	5	49	NVT-only	11-2-0	<=0.03	S	neg	neg	0.06	S	0.06	S	neg	0.5	S	neg	<=0.25	S	neg	<=2	S	0	no	no
13415_7#44	13415_7#44	ERS464656	2009	PCV7	22019/22023	8	NVT	non-PCV	22023	GPS_ZA_1044	1221	7	5	1	5	15	12	14	70	VT-only	2-4-3	<=0.03	S	neg	neg	0.06	S	0.06	S	neg	0.5	S	neg	<=0.25	S	neg	<=2	S	0	no	no
13415_7#45	13415_7#45	ERS464657	2009	PCV7	21269	22A	NVT	non-PCV	21269	GPS_ZA_1045	217	10	18	4	1	7	19	9	2	VT-only	2-44-0	<=0.03	S	neg	neg	0.06	S	0.06	S	neg	0.5	S	neg	<=0.25	S	neg	<=2	S	0	no	no
13415_7#52	13415_7#52	ERS464664	2009	PCV7	22196/22197	19F	VT	PCV7	22197	GPS_ZA_1052	10543	50	8	1	6	6	88	8	33	NVT>50%	1-1-NEW	0.25	R	neg	neg	0.06	S	0.06	S	folP_aa_insert_57-70	2	I	neg	<=0.25	S	neg	<=2	S	2	yes	no
13415_7#53	13415_7#53	ERS464665	2009	PCV7	21276	16F	NVT	non-PCV	21276	GPS_ZA_1053	4209	1	32	97	5	6	88	18	25	NVT-only	2-0-394	0.06	S	neg	neg	0.06	S	0.06	S	folA_I100L,folP_aa_insert_57-70	>=4	R	neg	<=0.25	S	neg	<=2	S	1	yes	no
13415_7#59	13415_7#59	ERS464671	2009	PCV7	22252	17F	NVT	non-PCV	22252	GPS_ZA_1059	2062	1	5	53	32	14	20	199	17	VT>=50%	16-13-19	0.25	R	neg	neg	0.06	S	0.06	S	folA_I100L,folP_aa_insert_57-70	>=4	R	neg	<=0.25	S	neg	<=2	S	2	yes	no
13415_7#62	13415_7#62	ERS464674	2009	PCV7	24222	1	VT	PCV13 unique	24222	GPS_ZA_1062	10756	1	5	53	32	14	142	199	17	VT>=50%	NEW-13-19	0.25	R	neg	neg	0.06	S	0.06	S	folP_aa_insert_57-70	2	I	neg	<=0.25	S	neg	<=2	S	2	yes	no
13415_7#68	13415_7#68	ERS464680	2009	PCV7	22364/22480	4	VT	PCV7	22364	GPS_ZA_1068	53	2	5	1	11	16	3	14	3	NVT>50%	3-6-5	<=0.03	S	neg	neg	0.06	S	0.06	S	neg	0.5	S	neg	<=0.25	S	neg	<=2	S	0	no	no
13415_7#7	13415_7#7	ERS464619	2009	PCV7	24277	33D	NVT	non-PCV	24277	GPS_ZA_1007	217	10	18	4	1	7	19	9	2	VT-only	2-44-0	<=0.03	S	neg	neg	0.06	S	0.06	S	neg	0.5	S	neg	<=0.25	S	neg	<=2	S	0	no	no
13415_7#70	13415_7#70	ERS464682	2009	PCV7	24226	6A	VT	PCV13 unique	24226	GPS_ZA_1070	2290	1	5	4	5	9	14	8	239	N/A	2-4-2	<=0.03	S	neg	neg	0.06	S	0.06	S	neg	0.5	S	neg	<=0.25	S	neg	<=2	S	0	no	no
13415_7#85	13415_7#85	ERS464697	2009	PCV7	21411	14	VT	PCV7	21411	GPS_ZA_1085	10595	15	5	54	1	197	1	1	52	NVT>50%	NEW-0-0	<=0.03	S	neg	neg	0.06	S	0.06	S	neg	0.5	S	neg	<=0.25	S	neg	<=2	S	0	no	no
13415_7#92	13415_7#92	ERS464704	2009	PCV7	24420	19A	VT	PCV13 unique	24420	GPS_ZA_1092	53	2	5	1	11	16	3	14	3	NVT>50%	3-6-5	<=0.03	S	neg	neg	0.06	S	0.06	S	neg	0.5	S	neg	<=0.25	S	neg	<=2	S	0	no	no
13415_7#93	13415_7#93	ERS464705	2009	PCV7	21420	7C	NVT	non-PCV	21420	GPS_ZA_1093	230	12	19	2	17	6	22	14	10	VT>=50%	17-46-131	2	R	ermB	ermB	>32	R	>2	R	folA_I100L,folP_aa_insert_57-70	>=4	R	TET	>8	R	neg	<=2	S	5	yes	yes
13415_7#95	13415_7#95	ERS464707	2009	PCV7	22963	19A	VT	PCV13 unique	22963	GPS_ZA_1095	11772	50	451	1	16	6	88	14	33	NVT>50%	1-0-0	<=0.03	S	neg	neg	0.06	S	0.06	S	neg	0.5	S	neg	<=0.25	S	neg	<=2	S	0	no	no
13415_8#16	13415_8#16	ERS464724	2009	PCV7	23142	1	VT	PCV13 unique	23142	GPS_ZA_1112	2290	1	5	4	5	9	14	8	239	N/A	2-4-2	<=0.03	S	neg	neg	0.06	S	0.06	S	neg	0.5	S	neg	<=0.25	S	neg	<=2	S	0	no	no
13415_8#24	13415_8#24	ERS464732	2009	PCV7	23153	4	VT	PCV7	23153	GPS_ZA_1120	6279	15	29	4	21	30	1	5	14	VT-only	NEW-212-NEW	0.25	R	ermB	ermB	>32	R	>2	R	folP_aa_insert_57-70	2	I	TETM	>8	R	cat	>=8	NS	6	yes	yes
13415_8#54	13415_8#54	ERS464762	2009	PCV7	22882	16F	NVT	non-PCV	22882	GPS_ZA_1150	217	10	18	4	1	7	19	9	2	VT-only	2-44-157	<=0.03	S	neg	neg	0.06	S	0.06	S	neg	0.5	S	neg	<=0.25	S	neg	<=2	S	0	no	no
13415_8#63	13415_8#63	ERS464771	2009	PCV7	23063	19A	VT	PCV13 unique	23063	GPS_ZA_1159	2062	1	5	53	32	14	20	199	17	VT>=50%	NEW-13-19	0.25	R	neg	neg	0.06	S	0.06	S	folA_I100L,folP_aa_insert_57-70	>=4	R	neg	<=0.25	S	neg	<=2	S	2	yes	no
13415_8#79	13415_8#79	ERS464787	2009	PCV7	23079	8	NVT	non-PCV	23079	GPS_ZA_1175	217	10	18	4	1	7	19	9	2	VT-only	2-44-0	<=0.03	S	neg	neg	0.06	S	0.06	S	neg	0.5	S	neg	<=0.25	S	neg	<=2	S	0	no	no
13415_8#86	13415_8#86	ERS464794	2009	PCV7	22956	15B/C	NVT	non-PCV	22956	GPS_ZA_1182	217	10	18	4	1	7	19	9	2	VT-only	2-44-0	<=0.03	S	neg	neg	0.06	S	0.06	S	neg	0.5	S	neg	<=0.25	S	neg	<=2	S	0	no	no
14324_6#54	14324_6#54	ERS464717	2009	PCV7	22366	1	VT	PCV13 unique	22366	GPS_ZA_1105	612	10	18	4	1	7	19	31	2	VT-only	2-44-0	<=0.03	S	neg	neg	0.06	S	0.06	S	neg	0.5	S	neg	<=0.25	S	neg	<=2	S	0	no	no
14412_1#9	14412_1#9	ERS508633	2009	PCV7	25503/25505	9N	NVT	non-PCV		GPS_ZA_1671	8714	2	8	11	16	15	19	309	30	NVT>50%	2-0-0	<=0.03	S	neg	neg	0.06	S	0.06	S	neg	0.5	S	neg	<=0.25	S	neg	<=2	S	0	no	no
14566_4#19	14566_4#19	ERS508600	2009	PCV7	24690	1	VT	PCV13 unique	24690	GPS_ZA_1586	2062	1	5	53	32	14	20	199	17	VT>=50%	NEW-13-19	0.25	R	neg	neg	0.06	S	0.06	S	folP_aa_insert_57-70	2	I	neg	<=0.25	S	neg	<=2	S	2	yes	no
14566_4#20	14566_4#20	ERS508601	2009	PCV7	24897	19A	VT	PCV13 unique	24897	GPS_ZA_1587	5073	51	9	4	13	15	20	28	13	VT>=50%	0-4-0	<=0.03	S	neg	neg	0.06	S	0.06	S	folA_I100L,folP_aa_insert_57-70	>=4	R	neg	<=0.25	S	neg	<=2	S	1	yes	no
14566_4#23	14566_4#23	ERS508604	2009	PCV7	25295	9N	NVT	non-PCV	25295	GPS_ZA_1590	989	12	5	89	8	6	112	14	26	NVT>50%	12-4-3	<=0.03	S	neg	neg	0.06	S	0.06	S	folP_aa_insert_57-70	2	I	TETM	>8	R	cat	>=8	NS	3	yes	yes
14566_4#27	14566_4#27	ERS508608	2009	PCV7	24707	4	VT	PCV7	24707	GPS_ZA_1594	217	10	18	4	1	7	19	9	2	VT-only	2-44-0	<=0.03	S	neg	neg	0.06	S	0.06	S	neg	0.5	S	neg	<=0.25	S	neg	FlagFlag	S	0	no	no
14566_4#30	14566_4#30	ERS508611	2009	PCV7	25176	12F	NVT	non-PCV	25176	GPS_ZA_1597	11743	10	453	4	1	7	19	9	2	VT-only	2-44-0	<=0.03	S	neg	neg	0.06	S	0.06	S	neg	0.5	S	neg	<=0.25	S	neg	<=2	S	0	no	no
14566_4#31	14566_4#31	ERS508613	2009	PCV7	25399	12F	NVT	non-PCV	25399	GPS_ZA_1598	217	10	18	4	1	7	19	9	2	VT-only	2-44-0	<=0.03	S	neg	neg	0.06	S	0.06	S	neg	0.5	S	neg	<=0.25	S	neg	<=2	S	0	no	no
14566_4#39	14566_4#39	ERS508639	2009	PCV7	25409	19A	VT	PCV13 unique	25409	GPS_ZA_1606	4088	50	8	1	16	6	88	14	33	NVT>50%	1-0-0	<=0.03	S	neg	neg	0.06	S	0.06	S	neg	0.5	S	neg	<=0.25	S	neg	<=2	S	0	no	no
14566_4#44	14566_4#44	ERS508654	2009	PCV7	21617	1	VT	PCV13 unique	21617	GPS_ZA_1611	1221	7	5	1	5	15	12	14	70	VT-only	2-4-3	<=0.03	S	neg	neg	0.06	S	0.06	S	neg	0.5	S	neg	<=0.25	S	neg	<=2	S	0	no	no
14566_4#58	14566_4#58	ERS508690	2009	PCV7	24584	12F	NVT	non-PCV	24584	GPS_ZA_1625	11743	10	453	4	1	7	19	9	2	VT-only	2-44-0	<=0.03	S	neg	neg	0.06	S	0.06	S	neg	0.5	S	neg	<=0.25	S	neg	<=2	S	0	no	no
14566_4#66	14566_4#66	ERS508715	2009	PCV7	24592	1	VT	PCV13 unique	24592	GPS_ZA_1633	3454	1	11	10	5	6	111	1	54	VT-only	15-12-18	2	R	neg	neg	0.06	S	0.06	S	folA_I100L,folP_aa_insert_57-70	FlagFlag	Flag	neg	<=0.25	S	neg	<=2	S	1	yes	no
14566_4#67	14566_4#67	ERS508717	2009	PCV7	24790	1	VT	PCV13 unique	24790	GPS_ZA_1634	5410	16	2	53	5	241	1	5	79	VT-only	220-272-385	0.25	R	neg	neg	0.06	S	0.06	S	folA_I100L,folP_aa_insert_57-70	>=4	R	neg	<=0.25	S	neg	<=2	S	2	yes	no
14566_4#69	14566_4#69	ERS508722	2009	PCV7	24970	23F	VT	PCV7	24970	GPS_ZA_1636	2062	1	5	53	32	14	20	199	17	VT>=50%	NEW-NEW-19	0.25	R	neg	neg	0.06	S	0.06	S	folP_aa_insert_57-70	2	I	neg	<=0.25	S	neg	<=2	S	2	yes	no
14566_4#70	14566_4#70	ERS508725	2009	PCV7	25238	4	VT	PCV7	25238	GPS_ZA_1637	4088	50	8	1	16	6	88	14	33	NVT>50%	NEW-0-19	0.06	S	neg	neg	0.06	S	0.06	S	neg	0.5	S	neg	<=0.25	S	neg	<=2	S	0	no	no
14566_4#71	14566_4#71	ERS508728	2009	PCV7	21160/21183	1	VT	PCV13 unique		GPS_ZA_1638	6279	15	29	4	21	30	1	5	14	VT-only	NEW-212-NEW	0.25	R	ermB	ermB	>32	R	>2	R	folA_I100L,folP_aa_insert_57-70	>=4	R	TETM	>8	R	neg	<=2	S	5	yes	yes
14566_4#76	14566_4#76	ERS508743	2009	PCV7	22139	6A	VT	PCV13 unique	22139	GPS_ZA_1643	2652	4	5	4	5	5	3	8	18	VT>=50%	15-12-NEW	2	R	ermB	ermB	>32	R	>2	R	folA_I100L,folP_aa_insert_57-70	>=4	R	TETM	>8	R	neg	<=2	S	5	yes	yes
14566_4#77	14566_4#77	ERS508745	2009	PCV7	24975	14	VT	PCV7	24975	GPS_ZA_1644	2185	1	10	9	43	5	1	6	178	NVT-only	2-0-2	<=0.03	S	neg	neg	0.06	S	0.06	S	folP_aa_insert_57-70	2	I	neg	<=0.25	S	neg	<=2	S	1	yes	no
14566_4#82	14566_4#82	ERS508758	2009	PCV7	24625	1	VT	PCV13 unique	24625	GPS_ZA_1649	2416	43	60	1	1	11	14	19	56	VT>=50%	2-4-0	<=0.03	S	neg	neg	0.06	S	0.06	S	neg	0.5	S	neg	<=0.25	S	neg	<=2	S	0	no	no
14566_4#83	14566_4#83	ERS508759	2009	PCV7	24814	9V	VT	PCV7	24814	GPS_ZA_1650	1221	7	5	1	5	15	12	14	70	VT-only	2-4-3	<=0.03	S	neg	neg	0.06	S	0.06	S	neg	0.5	S	neg	<=0.25	S	neg	<=2	S	0	no	no
14566_4#90	14566_4#90	ERS508778	2009	PCV7	24659	16F	NVT	non-PCV	24659	GPS_ZA_1657	3983	8	5	7	12	15	16	6	137	NVT-only	1-2-0	<=0.03	S	neg	neg	0.06	S	0.06	S	neg	0.5	S	neg	<=0.25	S	neg	<=2	S	0	no	no
14566_4#91	14566_4#91	ERS508779	2009	PCV7	24839	4	VT	PCV7	24839	GPS_ZA_1658	445	2	5	29	5	42	3	18	3	NVT>50%	0-0-0	<=0.03	S	neg	neg	0.06	S	0.06	S	neg	0.5	S	neg	<=0.25	S	cat	>=8	S	1	yes	no
14566_4#93	14566_4#93	ERS508785	2009	PCV7	25057	6C	NVT	non-PCV	25057	GPS_ZA_1660	2416	43	60	1	1	11	14	19	56	VT>=50%	2-4-0	<=0.03	S	neg	neg	0.06	S	0.06	S	neg	0.5	S	neg	<=0.25	S	neg	<=2	S	0	no	no
14913_3#2	14913_3#2	ERS566295	2009	PCV7	25398	22F	NVT	non-PCV	25398	GPS_ZA_2139	2062	1	5	53	32	14	20	199	17	VT>=50%	16-13-19	0.25	R	neg	neg	0.06	S	0.06	S	folA_I100L,folP_aa_insert_57-70	>=4	R	neg	<=0.25	S	neg	<=2	S	2	yes	no
14913_3#81	14913_3#81	ERS566459	2009	PCV7	25343	20	NVT	non-PCV	25343	GPS_ZA_2218	10545	8	5	36	3	6	1	14	22	NVT>50%	2-0-0	<=0.03	S	neg	neg	0.06	S	0.06	S	neg	0.5	S	neg	<=0.25	S	neg	<=2	S	0	no	no
14913_7#19	14913_7#19	ERS566597	2009	PCV7	24884	19A	VT	PCV13 unique	24884	GPS_ZA_2441	66	2	8	2	4	6	1	1	16	VT>=50%	1-0-0	<=0.03	S	neg	neg	0.06	S	0.06	S	neg	0.5	S	neg	<=0.25	S	neg	<=2	S	0	no	no
13415_8#12	13415_8#12	ERS464720	2010	PCV7	26597	34	NVT	non-PCV	26597	GPS_ZA_1108	5659	16	12	9	1	248	33	33	8	VT-only	23-0-387	0.06	S	neg	neg	0.06	S	0.06	S	folA_I100L,folP_aa_insert_57-70	>=4	R	neg	<=0.25	S	neg	<=2	S	1	yes	no
13415_8#2	13415_8#2	ERS464710	2010	PCV7	26231	7C	NVT	non-PCV	26231	GPS_ZA_1098	2059	15	29	4	21	30	27	1	14	VT-only	217-12-19	0.25	R	mefA	neg	8	R	0.06	S	folA_I100L,folP_aa_insert_57-70	>=4	R	TETM	>8	R	neg	<=2	S	4	yes	yes
13415_8#20	13415_8#20	ERS464728	2010	PCV7	26627	19F	VT	PCV7	26627	GPS_ZA_1116	420	15	38	19	5	36	20	6	1	VT-only	15-NEW-8	4	R	neg	neg	0.06	S	0.06	S	folA_I100L,folP_aa_insert_57-70	>=4	R	neg	<=0.25	S	neg	<=2	S	2	yes	no
13415_8#27	13415_8#27	ERS464735	2010	PCV7	26461	1	VT	PCV13 unique	26461	GPS_ZA_1123	2185	1	10	9	43	5	1	6	178	NVT-only	2-0-2	<=0.03	S	neg	neg	0.06	S	0.06	S	folP_aa_insert_57-70	2	I	neg	<=0.25	S	neg	<=2	S	1	yes	no
13415_8#49	13415_8#49	ERS464757	2010	PCV7	26147	5	VT	PCV13 unique	26147	GPS_ZA_1145	4956	7	8	146	15	25	20	6	93	NVT-only	0-0-0	<=0.03	S	neg	neg	0.06	S	0.06	S	neg	0.5	S	neg	<=0.25	S	neg	<=2	S	0	no	no
13415_8#57	13415_8#57	ERS464765	2010	PCV7	26153	23F	VT	PCV7	26153	GPS_ZA_1153	10762	2	60	4	1	6	20	269	192	VT-only	2-0-0	<=0.03	S	neg	neg	0.06	S	0.06	S	folP_aa_insert_57-70	2	I	neg	<=0.25	S	neg	<=2	S	1	yes	no
13415_8#65	13415_8#65	ERS464773	2010	PCV7	26154	19F	VT	PCV7	26154	GPS_ZA_1161	2218	7	13	8	6	25	6	14	5	VT>=50%	79-1-NEW	0.25	R	neg	neg	0.06	S	0.06	S	folA_I100L,folP_aa_insert_57-70	>=4	R	neg	<=0.25	S	neg	<=2	S	2	yes	no
13415_8#81	13415_8#81	ERS464789	2010	PCV7	26183	6C	NVT	non-PCV	26183	GPS_ZA_1177	217	10	18	4	1	7	19	9	2	VT-only	2-44-0	<=0.03	S	neg	neg	0.06	S	0.06	S	neg	0.5	S	neg	<=0.25	S	neg	<=2	S	0	no	no
13415_8#94	13415_8#94	ERS464802	2010	PCV7	26822/26823	19A	VT	PCV13 unique	26822	GPS_ZA_1190	7067	12	5	54	38	27	14	6	34	NVT>50%	2-2-0	<=0.03	S	neg	neg	0.06	S	0.06	S	folP_aa_insert_57-70	2	I	neg	<=0.25	S	neg	<=2	S	1	yes	no
13470_1#14	13470_1#14	ERS464818	2010	PCV7	26875	19A	VT	PCV13 unique	26875	GPS_ZA_1206	347	12	8	9	3	3	20	57	21	VT-only	221-274-411	0.25	R	neg	neg	0.06	S	0.06	S	folA_I100L,folP_aa_insert_57-70	>=4	R	neg	<=0.25	S	neg	<=2	S	2	yes	no
13470_1#22	13470_1#22	ERS464826	2010	PCV7	26881	19A	VT	PCV13 unique	26881	GPS_ZA_1214	217	10	18	4	1	7	19	9	2	VT-only	2-44-0	<=0.03	S	neg	neg	0.06	S	0.06	S	neg	0.5	S	neg	<=0.25	S	neg	<=2	S	0	no	no
13470_1#23	13470_1#23	ERS464827	2010	PCV7	26911/26913	34	NVT	non-PCV	26911	GPS_ZA_1215	7067	12	5	54	38	27	14	6	34	NVT>50%	2-2-0	<=0.03	S	neg	neg	0.06	S	0.06	S	folP_aa_insert_57-70	2	I	neg	<=0.25	S	neg	<=2	S	1	yes	no
13470_1#28	13470_1#28	ERS464832	2010	PCV7	26812	34	NVT	non-PCV	26812	GPS_ZA_1220	6121	1	5	4	32	14	20	422	17	VT>=50%	NEW-13-19	0.25	R	neg	neg	0.06	S	0.06	S	folP_aa_insert_57-70	2	I	neg	<=0.25	S	neg	<=2	S	2	yes	no
13470_1#30	13470_1#30	ERS464834	2010	PCV7	26919	4	VT	PCV7	26919	GPS_ZA_1222	494	16	44	1	16	9	70	17	191	NVT-only	2-2-2	<=0.03	S	neg	neg	0.06	S	0.06	S	neg	0.5	S	neg	<=0.25	S	neg	<=2	S	0	no	no
13470_1#45	13470_1#45	ERS464849	2010	PCV7	26322	19F	VT	PCV7	26322	GPS_ZA_1237	2062	1	5	53	32	14	20	199	17	VT>=50%	16-13-19	0.25	R	neg	neg	0.06	S	0.06	S	folA_I100L,folP_aa_insert_57-70	>=4	R	neg	<=0.25	S	neg	<=2	S	2	yes	no
13470_1#6	13470_1#6	ERS464810	2010	PCV7	26873	28A	NVT	non-PCV	26873	GPS_ZA_1198	2062	1	5	53	32	14	20	199	17	VT>=50%	16-13-19	0.25	R	neg	neg	0.06	S	0.06	S	folA_I100L,folP_aa_insert_57-70	>=4	R	neg	<=0.25	S	neg	<=2	S	2	yes	no
13470_1#69	13470_1#69	ERS464873	2010	PCV7	26769	1	VT	PCV13 unique	26769	GPS_ZA_1261	8822	7	16	19	16	10	220	14	254	N/A	0-NEW-0	<=0.03	S	neg	neg	0.06	S	0.06	S	folP_aa_insert_57-70	2	I	neg	<=0.25	S	neg	<=2	S	1	yes	no
13470_1#84	13470_1#84	ERS464888	2010	PCV7	26384/26388	19A	VT	PCV13 unique	26384	GPS_ZA_1276	1221	7	5	1	5	15	12	14	70	VT-only	2-4-3	<=0.03	S	neg	neg	0.06	S	0.06	S	neg	0.5	S	neg	<=0.25	S	neg	<=2	S	0	no	no
14412_2#12	14412_2#12	ERS509139	2010	PCV7	29348	6A	VT	PCV13 unique	29348	GPS_ZA_1864	3983	8	5	7	12	15	16	6	137	NVT-only	1-2-0	<=0.03	S	neg	neg	0.06	S	0.06	S	neg	0.5	S	neg	<=0.25	S	neg	<=2	S	0	no	no
14412_2#19	14412_2#19	ERS509146	2010	PCV7	28821	12F	NVT	non-PCV	28821	GPS_ZA_1871	10825	4	16	19	15	25	20	26	1	VT-only	13-NEW-NEW	4	R	ermB/mefA	ermB/mefA	>32	R	>2	R	folA_I100L,folP_aa_insert_57-70	>=4	R	TETM	>8	R	neg	<=2	S	5	yes	yes
14412_2#21	14412_2#21	ERS509148	2010	PCV7	29182	12F	NVT	non-PCV	29182	GPS_ZA_1873	7050	16	12	9	1	11	33	33	8	VT-only	23-0-453	0.06	S	neg	neg	0.06	S	0.06	S	folA_I100L,folP_aa_insert_57-70	>=4	R	neg	<=0.25	S	neg	<=2	S	1	yes	no
14412_2#24	14412_2#24	ERS509151	2010	PCV7	29878	9N	NVT	non-PCV	29878	GPS_ZA_1876	10555	2	8	62	16	6	146	309	30	NVT>50%	0-0-0	<=0.03	S	neg	neg	0.06	S	0.06	S	folA_I100L,folP_aa_insert_57-70	>=4	R	neg	<=0.25	S	neg	<=2	S	1	yes	no
14412_2#27	14412_2#27	ERS509155	2010	PCV7	28874	23F	VT	PCV7	28874	GPS_ZA_1879	5080	97	5	9	18	77	4	17	116	NVT>50%	0-2-0	<=0.03	S	neg	neg	0.06	S	0.06	S	folA_I100L,folP_aa_insert_57-70	>=4	R	neg	<=0.25	S	neg	<=2	S	1	yes	no
14412_2#31	14412_2#31	ERS509159	2010	PCV7	29742	1	VT	PCV13 unique	29742	GPS_ZA_1883	1884	45	13	6	12	9	14	14	45	NVT-only	0-0-0	<=0.03	S	neg	neg	0.06	S	0.06	S	neg	0.5	S	neg	<=0.25	S	neg	<=2	S	0	no	no
14412_2#35	14412_2#35	ERS508875	2010	PCV7	28899	6B	VT	PCV7	28899	GPS_ZA_1887	11767	43	60	1	1	11	14	677	56	VT>=50%	2-4-0	<=0.03	S	neg	neg	0.06	S	0.06	S	neg	0.5	S	neg	<=0.25	S	neg	<=2	S	0	no	no
14412_2#36	14412_2#36	ERS508876	2010	PCV7	29792	1	VT	PCV13 unique	29792	GPS_ZA_1888	2416	43	60	1	1	11	14	19	56	VT>=50%	2-4-0	<=0.03	S	neg	neg	0.06	S	0.06	S	neg	0.5	S	neg	<=0.25	S	neg	<=2	S	0	no	no
14412_2#38	14412_2#38	ERS508878	2010	PCV7	29531	3	VT	PCV13 unique	29531	GPS_ZA_1890	241	25	31	4	16	32	28	44	95	NVT-only	2-0-2	<=0.03	S	neg	neg	0.06	S	0.06	S	neg	0.5	S	neg	<=0.25	S	neg	<=2	S	0	no	no
14412_2#4	14412_2#4	ERS508870	2010	PCV7	29302	1	VT	PCV13 unique	29302	GPS_ZA_1856	10627	12	270	101	1	15	177	18	276	N/A	23-NEW-3	<=0.03	S	neg	neg	0.06	S	0.06	S	folP_aa_insert_57-70	2	I	neg	<=0.25	S	neg	<=2	S	1	yes	no
14412_2#40	14412_2#40	ERS508880	2010	PCV7	29901	19A	VT	PCV13 unique	29901	GPS_ZA_1892	10824	2	62	1	2	6	177	27	449	N/A	2-0-3	<=0.03	S	neg	neg	0.06	S	0.06	S	neg	0.5	S	neg	<=0.25	S	neg	<=2	S	0	no	no
14412_2#41	14412_2#41	ERS508881	2010	PCV7	27166	5	VT	PCV13 unique	27166	GPS_ZA_1893	2652	4	5	4	5	5	3	8	18	VT>=50%	15-12-NEW	2	R	ermB	ermB	>32	R	>2	R	folA_I100L,folP_aa_insert_57-70	>=4	R	TETM	>8	R	neg	<=2	S	5	yes	yes
14412_2#48	14412_2#48	ERS508888	2010	PCV7	29905	1	VT	PCV13 unique	29905	GPS_ZA_1900	1221	7	5	1	5	15	12	14	70	VT-only	2-4-3	<=0.03	S	neg	neg	0.06	S	0.06	S	neg	0.5	S	neg	<=0.25	S	neg	<=2	S	0	no	no
14412_2#5	14412_2#5	ERS508871	2010	PCV7	29139	9N	NVT	non-PCV	29139	GPS_ZA_1857	2059	15	29	4	21	30	27	1	14	VT-only	217-12-19	0.25	R	mefA	neg	8	R	0.06	S	folA_I100L,folP_aa_insert_57-70	>=4	R	TETM	>8	R	neg	<=2	S	4	yes	yes
14412_2#52	14412_2#52	ERS508892	2010	PCV7	28400	8	NVT	non-PCV	28400	GPS_ZA_1904	1221	7	5	1	5	15	12	14	70	VT-only	2-4-3	<=0.03	S	neg	neg	0.06	S	0.06	S	neg	0.5	S	neg	<=0.25	S	neg	<=2	S	0	no	no
14412_2#53	14412_2#53	ERS508893	2010	PCV7	29409	6C	NVT	non-PCV	29409	GPS_ZA_1905	217	10	18	4	1	7	19	9	2	VT-only	2-44-0	<=0.03	S	neg	neg	0.06	S	0.06	S	neg	0.5	S	neg	<=0.25	S	neg	<=2	S	0	no	no
14412_2#58	14412_2#58	ERS508898	2010	PCV7	28688	7F	VT	PCV13 unique	28688	GPS_ZA_1910	10821	1	2	29	1	46	92	18	57	NVT-only	12-0-0	<=0.03	S	neg	neg	0.06	S	0.06	S	neg	0.5	S	neg	<=0.25	S	neg	<=2	S	0	no	no
14412_2#62	14412_2#62	ERS508902	2010	PCV7	29618	1	VT	PCV13 unique	29618	GPS_ZA_1914	8687	1	32	97	5	10	88	18	25	NVT-only	2-0-394	0.06	S	neg	neg	0.06	S	0.06	S	folA_I100L,folP_aa_insert_57-70	>=4	R	neg	<=0.25	S	neg	<=2	S	1	yes	no
14412_2#66	14412_2#66	ERS508906	2010	PCV7	28708	4	VT	PCV7	28708	GPS_ZA_1918	8337	15	29	4	21	30	1	79	14	VT-only	0-NEW-0	<=0.03	S	mefA	neg	8	R	0.06	S	folA_I100L,folP_aa_insert_57-70	>=4	R	TETM	>8	R	neg	<=2	S	3	yes	yes
14412_2#75	14412_2#75	ERS508915	2010	PCV7	29240	3	VT	PCV13 unique	29240	GPS_ZA_1927	53	2	5	1	11	16	3	14	3	NVT>50%	3-6-5	<=0.03	S	neg	neg	0.06	S	0.06	S	neg	0.5	S	neg	<=0.25	S	neg	<=2	S	0	no	no
14412_2#79	14412_2#79	ERS508919	2010	PCV7	29834	15B/C	NVT	non-PCV	29834	GPS_ZA_1931	673	2	5	29	16	42	3	18	3	NVT>50%	0-0-3	<=0.03	S	neg	neg	0.06	S	0.06	S	neg	0.5	S	neg	<=0.25	S	neg	<=2	S	0	no	no
14412_2#80	14412_2#80	ERS508920	2010	PCV7	29937	1	VT	PCV13 unique	29937	GPS_ZA_1932	12232	1	5	4	5	5	3	676	18	VT>=50%	34-93-36	1	R	ermB	ermB	>32	R	>2	R	folA_I100L,folP_aa_insert_57-70	>=4	R	TETM	>8	R	neg	<=2	S	5	yes	yes
14412_2#82	14412_2#82	ERS508924	2010	PCV7	28720	25F	NVT	non-PCV	28720	GPS_ZA_1934	445	2	5	29	5	42	3	18	3	NVT>50%	0-0-0	<=0.03	S	neg	neg	0.06	S	0.06	S	neg	0.5	S	neg	<=0.25	S	neg	<=2	S	0	no	no
14412_2#86	14412_2#86	ERS508932	2010	PCV7	29666	12F	NVT	non-PCV	29666	GPS_ZA_1938	5604	5	15	4	1	6	218	6	155	NVT-only	0-0-23	<=0.03	S	mefA	neg	8	R	0.06	S	folP_aa_insert_57-70	2	I	TETM	>8	R	cat	>=8	NS	4	yes	yes
14412_2#95	14412_2#95	ERS508956	2010	PCV7	29832	16F	NVT	non-PCV	29832	GPS_ZA_1947	11743	10	453	4	1	7	19	9	2	VT-only	2-44-0	<=0.03	S	neg	neg	0.06	S	0.06	S	neg	0.5	S	neg	<=0.25	S	neg	<=2	S	0	no	no
14566_5#17	14566_5#17	ERS508665	2010	PCV7	28355/28482	23F	VT	PCV7		GPS_ZA_1774	3544	10	20	8	1	6	1	29	32	NVT>50%	2-0-2	<=0.03	S	neg	neg	0.06	S	0.06	S	neg	0.5	S	neg	<=0.25	S	neg	<=2	S	0	no	no
14566_5#19	14566_5#19	ERS508673	2010	PCV7	28232	31	NVT	non-PCV	28232	GPS_ZA_1776	853	16	13	4	18	6	108	14	27	VT-only	79-0-194	0.06	S	neg	neg	0.06	S	0.06	S	folA_I100L,folP_aa_insert_57-70	>=4	R	neg	<=0.25	S	neg	<=2	S	1	yes	no
14566_5#21	14566_5#21	ERS508678	2010	PCV7	27230	6A	VT	PCV13 unique	27230	GPS_ZA_1778	5604	5	15	4	1	6	218	6	155	NVT-only	0-0-23	<=0.03	S	mefA	neg	8	R	0.06	S	folP_aa_insert_57-70	2	I	TETM	>8	R	cat	>=8	NS	4	yes	yes
14566_5#29	14566_5#29	ERS508704	2010	PCV7	27268	23A	NVT	non-PCV	27268	GPS_ZA_1786	989	12	5	89	8	6	112	14	26	NVT>50%	12-4-3	<=0.03	S	neg	neg	0.06	S	0.06	S	folP_aa_insert_57-70	2	I	TETM	>8	R	cat	>=8	NS	3	yes	yes
14566_5#31	14566_5#31	ERS508710	2010	PCV7	27540	18A	NVT	non-PCV	27540	GPS_ZA_1788	6279	15	29	4	21	30	1	5	14	VT-only	NEW-212-NEW	0.25	R	ermB	ermB	>32	R	>2	R	folA_I100L,folP_aa_insert_57-70	>=4	R	TETM	>8	R	neg	<=2	S	5	yes	yes
14566_5#35	14566_5#35	ERS508724	2010	PCV7	28256	15B/C	NVT	non-PCV	28256	GPS_ZA_1792	11683	2	5	2	4	6	1	679	16	VT>=50%	1-0-NEW	0.06	S	neg	neg	0.06	S	0.06	S	folP_aa_insert_57-70	2	I	neg	<=0.25	S	neg	<=2	S	1	yes	no
14566_5#36	14566_5#36	ERS508727	2010	PCV7	28467	14	VT	PCV7	28467	GPS_ZA_1793	989	12	5	89	8	6	112	14	26	NVT>50%	12-4-3	<=0.03	S	neg	neg	0.06	S	0.06	S	folP_aa_insert_57-70	2	I	TETM	>8	R	cat	>=8	NS	3	yes	yes
14566_5#37	14566_5#37	ERS508730	2010	PCV7	27319	34	NVT	non-PCV	27319	GPS_ZA_1794	3207	7	6	1	2	6	1	285	129	VT-only	NEW-NEW-NEW	0.12	R	neg	neg	0.06	S	0.06	S	folA_I100L,folP_aa_insert_57-70	>=4	R	TETM	>8	R	neg	<=2	S	3	yes	yes
14566_5#4	14566_5#4	ERS508625	2010	PCV7	28431	33F	NVT	non-PCV	28431	GPS_ZA_1761	180	7	15	2	10	6	1	22	12	VT-only	2-3-2	<=0.03	S	neg	neg	0.06	S	0.06	S	neg	0.5	S	neg	<=0.25	S	neg	<=2	S	0	no	no
14566_5#45	14566_5#45	ERS508756	2010	PCV7	27331	12F	NVT	non-PCV	27331	GPS_ZA_1802	217	10	18	4	1	7	19	9	2	VT-only	2-44-0	<=0.03	S	neg	neg	0.06	S	0.06	S	neg	0.5	S	neg	<=0.25	S	neg	<=2	S	0	no	no
14566_5#52	14566_5#52	ERS508780	2010	PCV7	28577	22F	NVT	non-PCV	28577	GPS_ZA_1809	1094	6	62	5	30	88	8	6	41	VT>=50%	200-241-19	0.25	R	neg	neg	0.06	S	0.06	S	folA_I100L,folP_aa_insert_57-70	>=4	R	neg	<=0.25	S	neg	<=2	S	2	yes	no
14566_5#58	14566_5#58	ERS508797	2010	PCV7	28093	23F	VT	PCV7	28093	GPS_ZA_1815	2185	1	10	9	43	5	1	6	178	NVT-only	2-0-2	<=0.03	S	neg	neg	0.06	S	0.06	S	folP_aa_insert_57-70	2	I	neg	<=0.25	S	neg	<=2	S	1	yes	no
14566_5#60	14566_5#60	ERS508801	2010	PCV7	28591	25F	NVT	non-PCV	28591	GPS_ZA_1817	458	2	32	9	47	6	21	17	51	VT-only	0-26-2	<=0.03	S	neg	neg	0.06	S	0.06	S	neg	0.5	S	neg	<=0.25	S	neg	<=2	S	0	no	no
14566_5#63	14566_5#63	ERS508807	2010	PCV7	27481/27602	12F	NVT	non-PCV		GPS_ZA_1820	217	10	18	4	1	7	19	9	2	VT-only	2-44-0	<=0.03	S	neg	neg	0.06	S	0.06	S	neg	0.5	S	neg	<=0.25	S	neg	<=2	S	0	no	no
14566_5#66	14566_5#66	ERS508813	2010	PCV7	28133	1	VT	PCV13 unique	28133	GPS_ZA_1823	2416	43	60	1	1	11	14	19	56	VT>=50%	2-4-0	<=0.03	S	neg	neg	0.06	S	0.06	S	neg	0.5	S	neg	<=0.25	S	neg	<=2	S	0	no	no
14566_5#68	14566_5#68	ERS508817	2010	PCV7	28595	1	VT	PCV13 unique	28595	GPS_ZA_1825	8314	10	18	36	1	7	19	9	2	VT-only	2-44-NEW	0.06	S	neg	neg	0.06	S	0.06	S	folA_I100L,folP_aa_insert_57-70	>=4	R	TETM	>8	R	cat	>=8	NS	3	yes	yes
14566_5#74	14566_5#74	ERS508829	2010	PCV7	28143	4	VT	PCV7	28143	GPS_ZA_1831	217	10	18	4	1	7	19	9	2	VT-only	2-44-157	<=0.03	S	neg	neg	0.06	S	0.06	S	neg	0.5	S	neg	<=0.25	S	neg	<=2	S	0	no	no
14566_5#8	14566_5#8	ERS508637	2010	PCV7	27709	10A	NVT	non-PCV	27709	GPS_ZA_1765	612	10	18	4	1	7	19	31	2	VT-only	2-44-0	<=0.03	S	neg	neg	0.06	S	0.06	S	neg	0.5	S	neg	<=0.25	S	neg	<=2	S	0	no	no
14566_5#80	14566_5#80	ERS508841	2010	PCV7	27112	9N	NVT	non-PCV	27112	GPS_ZA_1837	8687	1	32	97	5	10	88	18	25	NVT-only	2-0-NEW	0.06	S	neg	neg	0.06	S	0.06	S	folA_I100L,folP_aa_insert_57-70	>=4	R	neg	<=0.25	S	neg	<=2	S	1	yes	no
14566_5#81	14566_5#81	ERS508843	2010	PCV7	27957	14	VT	PCV7	27957	GPS_ZA_1838	217	10	18	4	1	7	19	9	2	VT-only	2-44-0	<=0.03	S	neg	neg	0.06	S	0.06	S	neg	0.5	S	neg	<=0.25	S	neg	<=2	S	0	no	no
14566_5#82	14566_5#82	ERS508845	2010	PCV7	28164	4	VT	PCV7	28164	GPS_ZA_1839	66	2	8	2	4	6	1	1	16	VT>=50%	1-0-0	<=0.03	S	neg	neg	0.06	S	0.06	S	neg	0.5	S	neg	<=0.25	S	neg	<=2	S	0	no	no
14566_5#86	14566_5#86	ERS508854	2010	PCV7	27692/27696	19B	NVT	non-PCV		GPS_ZA_1843	2062	1	5	53	32	14	20	199	17	VT>=50%	16-13-19	0.25	R	neg	neg	0.06	S	0.06	S	folA_I100L,folP_aa_insert_57-70	>=4	R	neg	<=0.25	S	neg	<=2	S	2	yes	no
14566_5#88	14566_5#88	ERS508858	2010	PCV7	27125	19F	VT	PCV7	27125	GPS_ZA_1845	217	10	18	4	1	7	19	9	2	VT-only	2-44-0	<=0.03	S	neg	neg	0.06	S	0.06	S	neg	0.5	S	neg	<=0.25	S	neg	<=2	S	0	no	no
14566_6#17	14566_6#17	ERS508961	2010	PCV7	30041	1	VT	PCV13 unique	30041	GPS_ZA_1964	5326	50	9	15	1	36	3	31	114	NVT-only	12-4-0	<=0.03	S	neg	neg	0.06	S	0.06	S	folA_I100L,folP_aa_insert_57-70	>=4	R	neg	<=0.25	S	neg	<=2	S	1	yes	no
14555_4#1	14555_4#1	ERS508937	2011	early-PCV13	31647	1	VT	PCV13 unique	31647	GPS_ZA_2043	700	12	11	2	6	6	22	14	10	VT>=50%	17-15-22	0.5	R	neg	neg	0.06	S	0.06	S	folA_I100L,folP_aa_insert_57-70	>=4	R	TETM	>8	R	neg	<=2	S	3	yes	yes
14555_4#12	14555_4#12	ERS508966	2011	early-PCV13	32111	10A	NVT	non-PCV	32111	GPS_ZA_2054	3450	1	5	14	5	15	1	1	46	NVT>50%	0-6-2	<=0.03	S	neg	neg	0.06	S	0.06	S	folP_aa_insert_57-70	2	I	neg	<=0.25	S	neg	<=2	S	1	yes	no
14555_4#14	14555_4#14	ERS508970	2011	early-PCV13	32152	1	VT	PCV13 unique	32152	GPS_ZA_2056	1222	8	32	4	1	6	116	6	162	VT-only	23-0-2	<=0.03	S	neg	neg	0.06	S	0.06	S	neg	0.5	S	neg	<=0.25	S	neg	<=2	S	0	no	no
14555_4#16	14555_4#16	ERS508974	2011	early-PCV13	32518	16F	NVT	non-PCV	32518	GPS_ZA_2058	11675	1	5	4	5	5	3	686	18	VT>=50%	NEW-NEW-NEW	2	R	ermB	ermB	>32	R	>2	R	folA_I100L,folP_aa_insert_57-70	>=4	R	TETM	>8	R	neg	<=2	S	5	yes	yes
14555_4#17	14555_4#17	ERS508976	2011	early-PCV13	31716	18C	VT	PCV7	31716	GPS_ZA_2059	5073	51	9	4	13	15	20	28	13	VT>=50%	0-4-0	<=0.03	S	neg	neg	0.06	S	0.06	S	neg	0.5	S	neg	<=0.25	S	neg	<=2	S	0	no	no
14555_4#18	14555_4#18	ERS508978	2011	early-PCV13	30912	14	VT	PCV7	30912	GPS_ZA_2060	5073	51	9	4	13	15	20	28	13	VT>=50%	0-4-0	<=0.03	S	neg	neg	0.06	S	0.06	S	folA_I100L,folP_aa_insert_57-70	>=4	R	neg	<=0.25	S	neg	<=2	S	1	yes	no
14555_4#20	14555_4#20	ERS508982	2011	early-PCV13	32366	23F	VT	PCV7	32366	GPS_ZA_2062	8330	7	5	74	63	202	12	14	270	N/A	19-NEW-410	0.25	R	neg	neg	0.06	S	0.06	S	folA_I100L,folP_aa_insert_57-70	>=4	R	neg	<=0.25	S	neg	<=2	S	2	yes	no
14555_4#23	14555_4#23	ERS508988	2011	early-PCV13	32307	8	NVT	non-PCV	32307	GPS_ZA_2065	6121	1	5	4	32	14	20	422	17	VT>=50%	NEW-13-19	0.25	R	neg	neg	0.06	S	0.06	S	folP_aa_insert_57-70	2	I	neg	<=0.25	S	neg	<=2	S	2	yes	no
14555_4#25	14555_4#25	ERS508993	2011	early-PCV13	31751	35B	NVT	non-PCV	31751	GPS_ZA_2067	7067	12	5	54	38	27	14	6	34	NVT>50%	2-2-0	<=0.03	S	neg	neg	0.06	S	0.06	S	folP_aa_insert_57-70	2	I	neg	<=0.25	S	neg	<=2	S	1	yes	no
14555_4#34	14555_4#34	ERS509011	2011	early-PCV13	31530	17F	NVT	non-PCV	31530	GPS_ZA_2076	2062	1	5	53	32	14	20	199	17	VT>=50%	NEW-NEW-19	0.25	R	neg	neg	0.06	S	0.06	S	folP_aa_insert_57-70	2	I	neg	<=0.25	S	neg	<=2	S	2	yes	no
14555_4#4	14555_4#4	ERS508946	2011	early-PCV13	32032	15A	NVT	non-PCV	32032	GPS_ZA_2046	612	10	18	4	1	7	19	31	2	VT-only	2-44-0	<=0.03	S	neg	neg	0.06	S	0.06	S	neg	0.5	S	neg	<=0.25	S	neg	<=2	S	0	no	no
14555_4#48	14555_4#48	ERS509040	2011	early-PCV13	32689	35B	NVT	non-PCV	32689	GPS_ZA_2090	6305	15	13	4	6	30	1	5	14	VT-only	NEW-212-NEW	1	R	mefA	neg	8	R	0.06	S	folP_aa_insert_57-70	2	I	TETM	>8	R	neg	<=2	S	4	yes	yes
14555_4#54	14555_4#54	ERS509052	2011	early-PCV13	32215	4	VT	PCV7	32215	GPS_ZA_2096	7313	7	25	4	1	15	1	14	13	VT>=50%	2-4-3	<=0.03	S	neg	neg	0.06	S	0.06	S	neg	0.5	S	neg	<=0.25	S	neg	<=2	S	0	no	no
14555_4#56	14555_4#56	ERS509056	2011	early-PCV13	32702	19A	VT	PCV13 unique	32702	GPS_ZA_2098	4087	7	9	4	5	15	20	18	13	VT>=50%	0-4-3	<=0.03	S	neg	neg	0.06	S	0.06	S	folP_aa_insert_57-70	2	I	neg	<=0.25	S	neg	<=2	S	1	yes	no
14555_4#60	14555_4#60	ERS509064	2011	early-PCV13	32432	19F	VT	PCV7	32432	GPS_ZA_2102	2068	2	40	4	19	10	1	27	36	NVT-only	0-0-2	<=0.03	S	23S rRNA	neg	0.06	S	0.06	S	folP_aa_insert_57-70	2	I	neg	<=0.25	S	neg	<=2	S	1	yes	no
14555_4#71	14555_4#71	ERS509086	2011	early-PCV13	32363	4	VT	PCV7	32363	GPS_ZA_2113	230	12	19	2	17	6	22	14	10	VT>=50%	17-46-35	0.5	R	neg	neg	0.06	S	0.06	S	folA_I100L,folP_aa_insert_57-70	>=4	R	TETM	>8	R	neg	<=2	S	3	yes	yes
14555_4#78	14555_4#78	ERS509101	2011	early-PCV13	32235	12F	NVT	non-PCV	32235	GPS_ZA_2120	2909	2	62	1	25	6	20	6	37	VT-only	200-241-458	0.25	R	neg	neg	0.06	S	0.06	S	folP_aa_insert_57-70	2	I	neg	<=0.25	S	neg	<=2	S	2	yes	no
14555_4#82	14555_4#82	ERS509109	2011	early-PCV13	31753	7C	NVT	non-PCV	31753	GPS_ZA_2124	217	10	18	4	1	7	19	9	2	VT-only	2-44-0	<=0.03	S	neg	neg	0.06	S	0.06	S	neg	0.5	S	neg	<=0.25	S	neg	<=2	S	0	no	no
14566_6#12	14566_6#12	ERS508948	2011	early-PCV13	30861	4	VT	PCV7	30861	GPS_ZA_1959	392	7	5	1	1	6	31	14	49	NVT-only	11-0-0	<=0.03	S	neg	neg	0.06	S	0.06	S	neg	0.5	S	neg	<=0.25	S	neg	<=2	S	0	no	no
14566_6#13	14566_6#13	ERS508951	2011	early-PCV13	31075	23F	VT	PCV7	31075	GPS_ZA_1960	8317	8	13	11	4	15	20	511	68	VT>=50%	12-0-0	<=0.03	S	neg	neg	0.06	S	0.06	S	neg	0.5	S	neg	<=0.25	S	neg	<=2	S	0	no	no
14566_6#31	14566_6#31	ERS508989	2011	early-PCV13	31358	10A	NVT	non-PCV	31358	GPS_ZA_1978	9813	13	13	41	5	13	1	31	160	NVT-only	2-4-187	<=0.03	S	neg	neg	0.06	S	0.06	S	folP_aa_insert_57-70	2	I	neg	<=0.25	S	neg	<=2	S	1	yes	no
14566_6#37	14566_6#37	ERS509000	2011	early-PCV13	31090	19A	VT	PCV13 unique	31090	GPS_ZA_1984	7105	10	65	321	1	15	1	75	92	NVT>50%	11-0-0	<=0.03	S	neg	neg	0.06	S	0.06	S	folA_I100L,folP_aa_insert_57-70	>=4	R	neg	<=0.25	S	neg	<=2	S	1	yes	no
14566_6#46	14566_6#46	ERS509018	2011	early-PCV13	31239	6A	VT	PCV13 unique	31239	GPS_ZA_1993	10588	10	13	34	16	15	1	31	142	NVT-only	0-4-3	<=0.03	S	neg	neg	0.06	S	0.06	S	neg	0.5	S	neg	<=0.25	S	neg	<=2	S	0	no	no
14566_6#5	14566_6#5	ERS508929	2011	early-PCV13	31053	34	NVT	non-PCV	31053	GPS_ZA_1952	8825	5	13	19	15	10	1	27	35	NVT-only	0-0-0	<=0.03	S	neg	neg	0.06	S	0.06	S	neg	0.5	S	neg	<=0.25	S	neg	<=2	S	0	no	no
14566_6#52	14566_6#52	ERS509030	2011	early-PCV13	30938	6A	VT	PCV13 unique	30938	GPS_ZA_1999	217	10	18	4	1	7	19	9	2	VT-only	2-44-0	<=0.03	S	neg	neg	0.06	S	0.06	S	neg	0.5	S	neg	<=0.25	S	neg	<=2	S	0	no	no
14566_6#60	14566_6#60	ERS509045	2011	early-PCV13	30951	6A	VT	PCV13 unique	30951	GPS_ZA_2007	205	10	5	4	5	13	10	18	27	VT-only	0-0-3	<=0.03	S	neg	neg	0.06	S	0.06	S	neg	0.5	S	neg	<=0.25	S	neg	<=2	S	0	no	no
14566_6#61	14566_6#61	ERS509047	2011	early-PCV13	31126	1	VT	PCV13 unique	31126	GPS_ZA_2008	2416	43	60	1	1	11	14	19	56	VT>=50%	2-4-0	<=0.03	S	neg	neg	0.06	S	0.06	S	neg	0.5	S	neg	<=0.25	S	neg	<=2	S	0	no	no
14566_6#83	14566_6#83	ERS509091	2011	early-PCV13	30802	3	VT	PCV13 unique	30802	GPS_ZA_2030	53	2	5	1	11	16	3	14	3	NVT>50%	3-6-5	<=0.03	S	neg	neg	0.06	S	0.06	S	neg	0.5	S	neg	<=0.25	S	neg	<=2	S	0	no	no
14566_6#87	14566_6#87	ERS509100	2011	early-PCV13	31441	14	VT	PCV7	31441	GPS_ZA_2034	1221	7	5	1	5	15	12	14	70	VT-only	2-4-3	<=0.03	S	neg	neg	0.06	S	0.06	S	neg	0.5	S	neg	<=0.25	S	neg	<=2	S	0	no	no
14566_6#91	14566_6#91	ERS509108	2011	early-PCV13	30809	16F	NVT	non-PCV	30809	GPS_ZA_2038	8335	15	13	4	21	30	27	1	14	VT-only	217-12-19	0.25	R	mefA	neg	8	R	0.06	S	folA_I100L,folP_aa_insert_57-70	>=4	R	TETM	>8	R	neg	<=2	S	4	yes	yes
14566_6#93	14566_6#93	ERS509112	2011	early-PCV13	31149	6B	VT	PCV7	31149	GPS_ZA_2040	1262	7	41	2	6	10	26	1	11	NVT>50%	2-0-2	<=0.03	S	neg	neg	0.06	S	0.06	S	folP_aa_insert_57-70	2	I	neg	<=0.25	S	neg	<=2	S	1	yes	no
14566_6#94	14566_6#94	ERS509114	2011	early-PCV13	31330	6A	VT	PCV13 unique	31330	GPS_ZA_2041	1221	7	5	1	5	15	12	14	70	VT-only	2-4-3	<=0.03	S	neg	neg	0.06	S	0.06	S	neg	0.5	S	neg	<=0.25	S	neg	<=2	S	0	no	no
14913_2#1	14913_2#1	ERS566336	2011	early-PCV13	33688	3	VT	PCV13 unique	33688	GPS_ZA_2233	347	12	8	9	3	3	20	57	21	VT-only	221-274-411	0.25	R	neg	neg	0.06	S	0.06	S	folA_I100L,folP_aa_insert_57-70	>=4	R	neg	<=0.25	S	neg	<=2	S	2	yes	no
14913_2#10	14913_2#10	ERS566359	2011	early-PCV13	33771	4	VT	PCV7	33771	GPS_ZA_2242	10548	50	5	1	4	413	88	14	33	NVT>50%	1-0-0	<=0.03	S	neg	neg	0.06	S	0.06	S	folP_aa_insert_57-70	2	I	neg	<=0.25	S	neg	<=2	S	1	yes	no
14913_2#14	14913_2#14	ERS566369	2011	early-PCV13	34700	16F	NVT	non-PCV	34700	GPS_ZA_2246	361	7	13	8	6	6	6	8	5	VT>=50%	7-1-455	0.25	R	neg	neg	0.06	S	0.06	S	folP_aa_insert_57-70	2	I	neg	<=0.25	S	neg	<=2	S	2	yes	no
14913_2#17	14913_2#17	ERS566376	2011	early-PCV13	33840	23A	NVT	non-PCV	33840	GPS_ZA_2249	12564	1	5	53	371	14	20	199	17	VT>=50%	16-13-19	0.25	R	neg	neg	0.06	S	0.06	S	folA_I100L,folP_aa_insert_57-70	>=4	R	neg	<=0.25	S	neg	<=2	S	2	yes	no
14913_2#18	14913_2#18	ERS566379	2011	early-PCV13	33776	1	VT	PCV13 unique	33776	GPS_ZA_2250	217	10	18	4	1	7	19	9	2	VT-only	2-44-157	<=0.03	S	neg	neg	0.06	S	0.06	S	neg	0.5	S	neg	<=0.25	S	neg	<=2	S	0	no	no
14913_2#26	14913_2#26	ERS566398	2011	early-PCV13	33804	33F	NVT	non-PCV	33804	GPS_ZA_2258	2062	1	5	53	32	14	20	199	17	VT>=50%	16-13-19	0.25	R	neg	neg	0.06	S	0.06	S	folA_I100L,folP_aa_insert_57-70	>=4	R	neg	<=0.25	S	neg	<=2	S	2	yes	no
14913_2#34	14913_2#34	ERS566418	2011	early-PCV13	33843	12F	NVT	non-PCV	33843	GPS_ZA_2266	10582	12	8	9	5	6	20	5	242	N/A	0-0-422	0.06	S	neg	neg	0.06	S	0.06	S	neg	0.5	S	neg	<=0.25	S	neg	<=2	S	0	no	no
14913_2#46	14913_2#46	ERS566448	2011	early-PCV13	34741	23F	VT	PCV7	34741	GPS_ZA_2278	8687	1	32	97	5	10	88	18	25	NVT-only	2-0-394	0.06	S	neg	neg	0.06	S	0.06	S	folA_I100L,folP_aa_insert_57-70	>=4	R	neg	<=0.25	S	neg	<=2	S	1	yes	no
14913_2#57	14913_2#57	ERS566479	2011	early-PCV13	33946	5	VT	PCV13 unique	33946	GPS_ZA_2289	217	10	18	4	1	7	19	9	2	VT-only	2-44-0	<=0.03	S	neg	neg	0.06	S	0.06	S	neg	0.5	S	neg	<=0.25	S	neg	<=2	S	0	no	no
14913_2#62	14913_2#62	ERS566494	2011	early-PCV13	34755	12F	NVT	non-PCV	34755	GPS_ZA_2294	217	10	18	4	1	7	19	9	2	VT-only	2-44-0	<=0.03	S	neg	neg	0.06	S	0.06	S	neg	0.5	S	neg	<=0.25	S	neg	<=2	S	0	no	no
14913_2#65	14913_2#65	ERS566501	2011	early-PCV13	33988	6B	VT	PCV7	33988	GPS_ZA_2297	53	2	5	1	11	16	3	14	3	NVT>50%	3-6-5	<=0.03	S	neg	neg	0.06	S	0.06	S	neg	0.5	S	neg	<=0.25	S	neg	<=2	S	0	no	no
14913_2#66	14913_2#66	ERS566504	2011	early-PCV13	33927	12F	NVT	non-PCV	33927	GPS_ZA_2298	10848	2	5	4	66	42	6	11	271	N/A	12-0-2	<=0.03	S	neg	neg	0.06	S	0.06	S	folP_aa_insert_57-70	2	I	TETM	>8	R	neg	<=2	S	2	yes	no
14913_2#69	14913_2#69	ERS566510	2011	early-PCV13	34596	19A	VT	PCV13 unique	34596	GPS_ZA_2301	217	10	18	4	1	7	19	9	2	VT-only	2-44-0	<=0.03	S	neg	neg	0.06	S	0.06	S	neg	0.5	S	neg	<=0.25	S	neg	<=2	S	0	no	no
14913_2#74	14913_2#74	ERS566519	2011	early-PCV13	33975	12F	NVT	non-PCV	33975	GPS_ZA_2306	2416	43	60	1	1	11	14	19	56	VT>=50%	2-4-0	<=0.03	S	neg	neg	0.06	S	0.06	S	neg	0.5	S	neg	<=0.25	S	neg	<=2	S	0	no	no
14913_2#77	14913_2#77	ERS566525	2011	early-PCV13	34612	33D	NVT	non-PCV	34612	GPS_ZA_2309	12575	8	5	36	364	6	6	1	22	NVT>50%	1-0-NEW	<=0.03	S	neg	neg	0.06	S	0.06	S	folP_aa_insert_57-70	2	I	neg	<=0.25	S	neg	<=2	S	1	yes	no
14913_2#8	14913_2#8	ERS566355	2011	early-PCV13	33084	15B/C	NVT	non-PCV	33084	GPS_ZA_2240	3847	65	5	1	11	16	3	14	3	NVT>50%	3-NEW-5	<=0.03	S	neg	neg	0.06	S	0.06	S	neg	0.5	S	neg	<=0.25	S	neg	<=2	S	0	no	no
14913_2#92	14913_2#92	ERS566556	2011	early-PCV13	34413	8	NVT	non-PCV	34413	GPS_ZA_2324	7369	13	340	15	14	10	16	19	83	VT-only	62-0-2	<=0.03	S	neg	neg	0.06	S	0.06	S	neg	0.5	S	neg	<=0.25	S	neg	<=2	S	0	no	no
14913_2#95	14913_2#95	ERS566561	2011	early-PCV13	33098	19A	VT	PCV13 unique	33098	GPS_ZA_2327	5410	16	2	53	5	241	1	5	79	VT-only	220-272-385	0.25	R	23S rRNA	neg	0.06	S	0.06	S	folP_aa_insert_57-70	2	I	neg	<=0.25	S	neg	<=2	S	2	yes	no
14913_3#15	14913_3#15	ERS566308	2011	early-PCV13	33215	1	VT	PCV13 unique	33215	GPS_ZA_2152	612	10	18	4	1	7	19	31	2	VT-only	2-44-0	<=0.03	S	neg	neg	0.06	S	0.06	S	neg	0.5	S	neg	<=0.25	S	neg	<=2	S	0	no	no
14913_3#31	14913_3#31	ERS566324	2011	early-PCV13	33313	1	VT	PCV13 unique	33313	GPS_ZA_2168	989	12	5	89	8	6	112	14	26	NVT>50%	12-4-3	<=0.03	S	neg	neg	0.06	S	0.06	S	folP_aa_insert_57-70	2	I	TETM	>8	R	cat	>=8	NS	3	yes	yes
14913_3#34	14913_3#34	ERS566327	2011	early-PCV13	32793	1	VT	PCV13 unique	32793	GPS_ZA_2171	445	2	5	29	5	42	3	18	3	NVT>50%	2-0-2	<=0.03	S	neg	neg	0.06	S	0.06	S	neg	0.5	S	neg	<=0.25	S	neg	<=2	S	0	no	no
14913_3#40	14913_3#40	ERS566333	2011	early-PCV13	33529	1	VT	PCV13 unique	33529	GPS_ZA_2177	2319	1	8	9	4	6	4	6	7	VT>=50%	2-0-6	<=0.03	S	neg	neg	0.06	S	0.06	S	neg	0.5	S	neg	<=0.25	S	neg	<=2	S	0	no	no
14913_3#46	14913_3#46	ERS566345	2011	early-PCV13	32388/32445	4	VT	PCV7		GPS_ZA_2183	989	12	5	89	8	6	112	14	26	NVT>50%	12-4-3	<=0.03	S	neg	neg	0.06	S	0.06	S	folP_aa_insert_57-70	2	I	TETM	>8	R	cat	>=8	NS	3	yes	yes
14913_3#63	14913_3#63	ERS566401	2011	early-PCV13	33388	8	NVT	non-PCV	33388	GPS_ZA_2200	5659	16	12	9	1	248	33	33	8	VT-only	23-0-387	0.06	S	neg	neg	0.06	S	0.06	S	folA_I100L,folP_aa_insert_57-70	>=4	R	neg	<=0.25	S	neg	<=2	S	1	yes	no
14913_3#66	14913_3#66	ERS566411	2011	early-PCV13	33038	6A	VT	PCV13 unique	33038	GPS_ZA_2203	989	12	5	89	8	6	112	14	26	NVT>50%	12-4-3	<=0.03	S	neg	neg	0.06	S	0.06	S	folP_aa_insert_57-70	2	I	TETM	>8	R	cat	>=8	NS	3	yes	yes
14913_3#70	14913_3#70	ERS566424	2011	early-PCV13	33680/33685	8	NVT	non-PCV		GPS_ZA_2207	10845	7	62	1	2	5	1	14	77	VT-only	2-0-NEW	0.12	R	neg	neg	0.06	S	0.06	S	folA_I100L,folP_aa_insert_57-70	>=4	R	neg	<=0.25	S	neg	<=2	S	2	yes	no
14913_3#72	14913_3#72	ERS566430	2011	early-PCV13	33669	12F	NVT	non-PCV	33669	GPS_ZA_2209	53	2	5	1	11	16	3	14	3	NVT>50%	3-6-5	<=0.03	S	neg	neg	0.06	S	0.06	S	neg	0.5	S	neg	<=0.25	S	neg	<=2	S	0	no	no
14913_3#79	14913_3#79	ERS566453	2011	early-PCV13	33396	18A	NVT	non-PCV	33396	GPS_ZA_2216	8299	15	29	4	21	30	352	18	14	VT-only	19-NEW-19	0.25	R	mefA	neg	8	R	0.06	S	folA_I100L,folP_aa_insert_57-70	>=4	R	TETM	>8	R	neg	<=2	S	4	yes	yes
14913_3#80	14913_3#80	ERS566456	2011	early-PCV13	33676	11A	NVT	non-PCV	33676	GPS_ZA_2217	8714	2	8	11	16	15	19	309	30	NVT>50%	2-0-0	<=0.03	S	neg	neg	0.06	S	0.06	S	neg	0.5	S	neg	<=0.25	S	neg	<=2	S	0	no	no
14913_6#6	14913_6#6	ERS566869	2011	early-PCV13	30996	19A	VT	PCV13 unique	30996	GPS_ZA_2713	10673	1	5	14	4	15	1	1	46	NVT>50%	2-6-2	<=0.03	S	neg	neg	0.06	S	0.06	S	neg	0.5	S	neg	<=0.25	S	neg	<=2	S	0	no	no
14913_7#20	14913_7#20	ERS566598	2011	early-PCV13	31594	6B	VT	PCV7	31594	GPS_ZA_2442	2059	15	29	4	21	30	27	1	14	VT-only	217-12-19	0.25	R	mefA	neg	8	R	0.06	S	folA_I100L,folP_aa_insert_57-70	>=4	R	TETM	>8	R	neg	<=2	S	4	yes	yes
14913_7#28	14913_7#28	ERS566606	2011	early-PCV13	32367	15B/C	NVT	non-PCV	32367	GPS_ZA_2450	2416	43	60	1	1	11	14	19	56	VT>=50%	2-4-0	<=0.03	S	neg	neg	0.06	S	0.06	S	neg	0.5	S	neg	<=0.25	S	neg	<=2	S	0	no	no
12162_1#11	12162_1#11	ERS390746	2012	early-PCV13	36568	7F	VT	PCV13 unique	36568	ZA_GPS_SP107	12225	7	9	4	13	15	641	5	13	VT>=50%	2-212-456	0.12	R	neg	neg	0.06	S	0.06	S	folA_I100L	2	I	neg	<=0.25	S	neg	<=2	S	2	yes	no
12162_1#12	12162_1#12	ERS390747	2012	early-PCV13	36707	6B	VT	PCV7	36707	ZA_GPS_SP108	63	2	5	36	12	17	21	14	9	VT>=50%	24-27-28	0.25	R	neg	neg	0.06	S	0.06	S	folA_I100L,folP_aa_insert_57-70	>=4	R	TETM	>8	R	cat	>=8	NS	4	yes	yes
12162_1#13	12162_1#13	ERS390748	2012	early-PCV13	37185	6A	VT	PCV13 unique	37185	ZA_GPS_SP109	81	4	4	2	4	4	1	1	16	VT>=50%	15-12-8	2	R	mefA	neg	8	R	0.06	S	folA_I100L,folP_aa_insert_57-70	>=4	R	TETM	>8	R	cat	>=8	NS	5	yes	yes
12162_1#21	12162_1#21	ERS390756	2012	early-PCV13	37197	3	VT	PCV13 unique	37197	ZA_GPS_SP117	8821	5	13	19	2	10	1	27	35	NVT-only	0-0-0	<=0.03	S	neg	neg	0.06	S	0.06	S	neg	0.5	S	neg	<=0.25	S	neg	<=2	S	0	no	no
12162_1#27	12162_1#27	ERS390762	2012	early-PCV13	36214	19A	VT	PCV13 unique	36214	ZA_GPS_SP123	7050	16	12	9	1	11	33	33	8	VT-only	23-0-453	0.06	S	neg	neg	0.06	S	0.06	S	folA_I100L,folP_aa_insert_57-70	>=4	R	neg	<=0.25	S	neg	<=2	S	1	yes	no
12162_1#28	12162_1#28	ERS390763	2012	early-PCV13	36741	5	VT	PCV13 unique	36741	ZA_GPS_SP124	6279	15	29	4	21	30	1	5	14	VT-only	NEW-212-NEW	0.25	R	ermB	ermB	>32	R	>2	R	folA_I100L,folP_aa_insert_57-70	>=4	R	TETM	>8	R	cat	>=8	NS	6	yes	yes
12162_1#34	12162_1#34	ERS390769	2012	early-PCV13	36400	7F	VT	PCV13 unique	36400	ZA_GPS_SP130	1094	6	62	5	30	88	8	6	41	VT>=50%	200-241-19	0.25	R	neg	neg	0.06	S	0.06	S	folA_I100L,folP_aa_insert_57-70	>=4	R	neg	<=0.25	S	neg	<=2	S	2	yes	no
12162_1#36	12162_1#36	ERS390771	2012	early-PCV13	36829	4	VT	PCV7	36829	ZA_GPS_SP132	2062	1	5	53	32	14	20	199	17	VT>=50%	16-13-19	0.25	R	neg	neg	0.06	S	0.06	S	folA_I100L,folP_aa_insert_57-70	>=4	R	neg	<=0.25	S	neg	<=2	S	2	yes	no
12162_1#39	12162_1#39	ERS390774	2012	early-PCV13	37589	6A	VT	PCV13 unique	37589	ZA_GPS_SP135	242	15	29	4	21	30	1	14	14	VT-only	0-0-0	<=0.03	S	mefA	neg	8	R	0.06	S	folA_I100L,folP_aa_insert_57-70	>=4	R	TETM	>8	R	neg	<=2	S	3	yes	yes
12162_1#4	12162_1#4	ERS390739	2012	early-PCV13	36692/36693/36694	23F	VT	PCV7		ZA_GPS_SP100	1016	5	13	11	4	15	1	19	68	VT>=50%	49-4-2	<=0.03	S	neg	neg	0.06	S	0.06	S	neg	0.5	S	neg	<=0.25	S	neg	<=2	S	0	no	no
12162_1#40	12162_1#40	ERS390775	2012	early-PCV13	38023/38028	4	VT	PCV7		ZA_GPS_SP136	172	7	13	8	6	25	6	8	5	VT>=50%	17-1-427	1	R	neg	neg	0.06	S	0.06	S	folA_I100L,folP_aa_insert_57-70	>=4	R	neg	<=0.25	S	neg	<=2	S	2	yes	no
12162_1#42	12162_1#42	ERS390777	2012	early-PCV13	36413	18C	VT	PCV7	36413	ZA_GPS_SP138	242	15	29	4	21	30	1	14	14	VT-only	0-0-0	<=0.03	S	mefA	neg	8	R	0.06	S	folA_I100L,folP_aa_insert_57-70	>=4	R	TETM	>8	R	neg	<=2	S	3	yes	yes
12162_1#44	12162_1#44	ERS390779	2012	early-PCV13	36873	4	VT	PCV7	36873	ZA_GPS_SP140	3544	10	20	8	1	6	1	29	32	NVT>50%	2-0-2	<=0.03	S	neg	neg	0.06	S	0.06	S	neg	0.5	S	neg	<=0.25	S	neg	<=2	S	0	no	no
12162_1#46	12162_1#46	ERS390781	2012	early-PCV13	37506	6A	VT	PCV13 unique	37506	ZA_GPS_SP142	2059	15	29	4	21	30	27	1	14	VT-only	217-12-19	0.25	R	mefA	neg	8	R	0.06	S	folA_I100L,folP_aa_insert_57-70	>=4	R	TETM	>8	R	neg	<=2	S	4	yes	yes
12162_1#5	12162_1#5	ERS390740	2012	early-PCV13	37114	4	VT	PCV7	37114	ZA_GPS_SP101	10681	7	8	1	2	15	17	14	47	VT>=50%	2-0-NEW	<=0.03	S	neg	neg	0.06	S	0.06	S	folA_I100L,folP_aa_insert_57-70	>=4	R	TETM	>8	R	neg	<=2	S	2	yes	no
12162_1#51	12162_1#51	ERS390786	2012	early-PCV13	35143	6A	VT	PCV13 unique	35143	ZA_GPS_SP147	7050	16	12	9	1	11	33	33	8	VT-only	23-0-453	0.06	S	neg	neg	0.06	S	0.06	S	folA_I100L,folP_aa_insert_57-70	>=4	R	neg	<=0.25	S	neg	<=2	S	1	yes	no
12162_1#53	12162_1#53	ERS390788	2012	early-PCV13	36977	19A	VT	PCV13 unique	36977	ZA_GPS_SP149	63	2	5	36	12	17	21	14	9	VT>=50%	24-27-19	0.25	R	neg	neg	0.06	S	0.06	S	folA_I100L,folP_aa_insert_57-70	>=4	R	TETM	>8	R	cat	>=8	NS	4	yes	yes
12162_1#61	12162_1#61	ERS390796	2012	early-PCV13	36998	7F	VT	PCV13 unique	36998	ZA_GPS_SP157	2059	15	29	4	21	30	27	1	14	VT-only	217-12-19	0.25	R	mefA	neg	8	R	0.06	S	folA_I100L,folP_aa_insert_57-70	>=4	R	TETM	>8	R	neg	<=2	S	4	yes	yes
12162_1#68	12162_1#68	ERS390803	2012	early-PCV13	36790	7F	VT	PCV13 unique	36790	ZA_GPS_SP164	5073	51	9	4	13	15	20	28	13	VT>=50%	0-4-0	<=0.03	S	neg	neg	0.06	S	0.06	S	neg	0.5	S	neg	<=0.25	S	neg	<=2	S	0	no	no
12162_1#76	12162_1#76	ERS390811	2012	early-PCV13	36076	4	VT	PCV7	36076	ZA_GPS_SP172	2059	15	29	4	21	30	27	1	14	VT-only	217-NEW-19	0.25	R	mefA	neg	8	R	0.06	S	folA_I100L,folP_aa_insert_57-70	>=4	R	TETM	>8	R	neg	<=2	S	4	yes	yes
12162_1#82	12162_1#82	ERS390817	2012	early-PCV13	36558	19A	VT	PCV13 unique	36558	ZA_GPS_SP178	3544	10	20	8	1	6	1	29	32	NVT>50%	2-0-2	<=0.03	S	neg	neg	0.06	S	0.06	S	neg	0.5	S	neg	<=0.25	S	neg	<=2	S	0	no	no
12162_1#86	12162_1#86	ERS390821	2012	early-PCV13	37595	19F	VT	PCV7	37595	ZA_GPS_SP182	9067	10	18	4	1	7	525	9	2	VT-only	2-44-0	<=0.03	S	neg	neg	0.06	S	0.06	S	neg	0.5	S	neg	<=0.25	S	neg	<=2	S	0	no	no
12162_1#87	12162_1#87	ERS390822	2012	early-PCV13	37851	18C	VT	PCV7	37851	ZA_GPS_SP183	7313	7	25	4	1	15	1	14	13	VT>=50%	2-4-3	<=0.03	S	neg	neg	0.06	S	0.06	S	neg	0.5	S	neg	<=0.25	S	neg	<=2	S	0	no	no
12162_1#88	12162_1#88	ERS390823	2012	early-PCV13	38010	6B	VT	PCV7	38010	ZA_GPS_SP184	989	12	5	89	8	6	112	14	26	NVT>50%	12-4-3	<=0.03	S	neg	neg	0.06	S	0.06	S	folP_aa_insert_57-70	2	I	TETM	>8	R	cat	>=8	NS	3	yes	yes
12291_6#1	12291_6#1	ERS390641	2012	early-PCV13	34757	6A	VT	PCV13 unique	34757	ZA_GPS_SP2	2059	15	29	4	21	30	27	1	14	VT-only	217-12-19	0.25	R	mefA	neg	8	R	0.06	S	folA_I100L,folP_aa_insert_57-70	>=4	R	TETM	>8	R	neg	<=2	S	4	yes	yes
12291_6#10	12291_6#10	ERS390650	2012	early-PCV13	34839	23F	VT	PCV7	34839	ZA_GPS_SP11	12522	2	8	4	5	9	1	792	90	VT-only	200-NEW-423	0.5	R	neg	neg	0.06	S	0.06	S	folA_I100L,folP_aa_insert_57-70	>=4	R	neg	<=0.25	S	neg	<=2	S	2	yes	no
12291_6#11	12291_6#11	ERS390651	2012	early-PCV13	34872	7F	VT	PCV13 unique	34872	ZA_GPS_SP12	217	10	18	4	1	7	19	9	2	VT-only	2-44-0	<=0.03	S	neg	neg	0.06	S	0.06	S	neg	0.5	S	neg	<=0.25	S	neg	<=2	S	0	no	no
12291_6#16	12291_6#16	ERS390656	2012	early-PCV13	35956	14	VT	PCV7	35956	ZA_GPS_SP17	458	2	32	9	47	6	21	17	51	VT-only	0-26-2	<=0.03	S	neg	neg	0.06	S	0.06	S	neg	0.5	S	neg	<=0.25	S	neg	<=2	S	0	no	no
12291_6#2	12291_6#2	ERS390642	2012	early-PCV13	34834	18C	VT	PCV7	34834	ZA_GPS_SP3	1221	7	5	1	5	15	12	14	70	VT-only	2-4-3	<=0.03	S	neg	neg	0.06	S	0.06	S	neg	0.5	S	neg	<=0.25	S	neg	<=2	S	0	no	no
12291_6#25	12291_6#25	ERS390665	2012	early-PCV13	34783	6A	VT	PCV13 unique	34783	ZA_GPS_SP26	6389	7	25	8	5	10	6	14	24	VT-only	0-0-0	<=0.03	S	neg	neg	0.06	S	0.06	S	folA_I100L,folP_aa_insert_57-70	>=4	R	neg	<=0.25	S	neg	<=2	S	1	yes	no
12291_6#3	12291_6#3	ERS390643	2012	early-PCV13	34869	23F	VT	PCV7	34869	ZA_GPS_SP4	1221	7	5	1	5	15	12	14	70	VT-only	2-4-3	<=0.03	S	neg	neg	0.06	S	0.06	S	neg	0.5	S	neg	<=0.25	S	neg	<=2	S	0	no	no
12291_6#34	12291_6#34	ERS390674	2012	early-PCV13	34845	7F	VT	PCV13 unique	34845	ZA_GPS_SP35	2062	1	5	53	32	14	20	199	17	VT>=50%	16-13-19	0.25	R	neg	neg	0.06	S	0.06	S	folA_I100L,folP_aa_insert_57-70	>=4	R	neg	<=0.25	S	neg	<=2	S	2	yes	no
12291_6#36	12291_6#36	ERS390676	2012	early-PCV13	35026	19F	VT	PCV7	35026	ZA_GPS_SP37	53	2	5	1	11	16	3	14	3	NVT>50%	3-6-5	<=0.03	S	neg	neg	0.06	S	0.06	S	neg	0.5	S	neg	<=0.25	S	neg	<=2	S	0	no	no
12291_6#4	12291_6#4	ERS390644	2012	early-PCV13	34976	23F	VT	PCV7	34976	ZA_GPS_SP5	3983	8	5	7	12	15	16	6	137	NVT-only	1-2-NEW	<=0.03	S	neg	neg	0.06	S	0.06	S	folA_I100L,folP_aa_insert_57-70	>=4	R	neg	<=0.25	S	neg	<=2	S	1	yes	no
12291_6#41	12291_6#41	ERS390681	2012	early-PCV13	34802	5	VT	PCV13 unique	34802	ZA_GPS_SP42	8687	1	32	97	5	10	88	18	25	NVT-only	2-0-394	0.06	S	neg	neg	0.06	S	0.06	S	folA_I100L,folP_aa_insert_57-70	>=4	R	neg	<=0.25	S	neg	<=2	S	1	yes	no
12291_6#42	12291_6#42	ERS390682	2012	early-PCV13	34853	23F	VT	PCV7	34853	ZA_GPS_SP43	5410	16	2	53	5	241	1	5	79	VT-only	220-272-385	0.25	R	neg	neg	0.06	S	0.06	S	folP_aa_insert_57-70	2	I	neg	<=0.25	S	neg	<=2	S	2	yes	no
12291_6#43	12291_6#43	ERS390683	2012	early-PCV13	34909	6A	VT	PCV13 unique	34909	ZA_GPS_SP44	9067	10	18	4	1	7	525	9	2	VT-only	2-44-0	<=0.03	S	neg	neg	0.06	S	0.06	S	neg	0.5	S	neg	<=0.25	S	neg	<=2	S	0	no	no
12291_6#47	12291_6#47	ERS390687	2012	early-PCV13	35860	6B	VT	PCV7	35860	ZA_GPS_SP48	2062	1	5	53	32	14	20	199	17	VT>=50%	16-13-19	0.25	R	neg	neg	0.06	S	0.06	S	folA_I100L,folP_aa_insert_57-70	>=4	R	neg	<=0.25	S	neg	<=2	S	2	yes	no
12291_6#5	12291_6#5	ERS390645	2012	early-PCV13	35198	4	VT	PCV7	35198	ZA_GPS_SP6	361	7	13	8	6	6	6	8	5	VT>=50%	7-1-455	0.25	R	neg	neg	0.06	S	0.06	S	folP_aa_insert_57-70	2	I	neg	<=0.25	S	neg	<=2	S	2	yes	no
12291_6#50	12291_6#50	ERS390690	2012	early-PCV13	34854	6A	VT	PCV13 unique	34854	ZA_GPS_SP51	2062	1	5	53	32	14	20	199	17	VT>=50%	16-13-19	0.25	R	neg	neg	0.06	S	0.06	S	folA_I100L,folP_aa_insert_57-70	>=4	R	neg	<=0.25	S	neg	<=2	S	2	yes	no
12291_6#57	12291_6#57	ERS390697	2012	early-PCV13	34807	23F	VT	PCV7	34807	ZA_GPS_SP58	10851	1	5	31	20	15	16	20	304	N/A	1-6-0	<=0.03	S	neg	neg	0.06	S	0.06	S	neg	0.5	S	neg	<=0.25	S	neg	<=2	S	0	no	no
12291_6#58	12291_6#58	ERS390698	2012	early-PCV13	34856	5	VT	PCV13 unique	34856	ZA_GPS_SP59	1447	6	13	8	6	25	6	8	5	VT>=50%	200-1-19	0.25	R	mefA	neg	8	R	0.06	S	folA_I100L,folP_aa_insert_57-70	>=4	R	neg	<=0.25	S	neg	<=2	S	3	yes	yes
12291_6#65	12291_6#65	ERS390705	2012	early-PCV13	34823/34825	6A	VT	PCV13 unique		ZA_GPS_SP66	12578	23	542	4	25	2	1	1	133	NVT-only	0-0-0	<=0.03	S	neg	neg	0.06	S	0.06	S	folP_aa_insert_57-70	2	I	neg	<=0.25	S	neg	<=2	S	1	yes	no
12291_6#7	12291_6#7	ERS390647	2012	early-PCV13	35741	6A	VT	PCV13 unique	35741	ZA_GPS_SP8	9902	2	62	1	16	6	20	5	37	VT-only	200-237-458	0.25	R	neg	neg	0.06	S	0.06	S	folA_I100L,folP_aa_insert_57-70	>=4	R	neg	<=0.25	S	neg	<=2	S	2	yes	no
12291_6#74	12291_6#74	ERS390714	2012	early-PCV13	34860	14	VT	PCV7	34860	ZA_GPS_SP75	5604	5	15	4	1	6	218	6	155	NVT-only	0-0-23	<=0.03	S	mefA	neg	8	R	0.06	S	folP_aa_insert_57-70	2	I	TETM	>8	R	cat	>=8	NS	4	yes	yes
12291_6#81	12291_6#81	ERS390721	2012	early-PCV13	34827	19A	VT	PCV13 unique	34827	ZA_GPS_SP82	217	10	18	4	1	7	19	9	2	VT-only	2-44-0	<=0.03	S	neg	neg	0.06	S	0.06	S	neg	0.5	S	neg	<=0.25	S	neg	<=2	S	0	no	no
12291_6#82	12291_6#82	ERS390722	2012	early-PCV13	34861	23F	VT	PCV7	34861	ZA_GPS_SP83	782	2	5	36	12	17	21	5	9	VT>=50%	24-237-385	0.25	R	neg	neg	0.06	S	0.06	S	folA_I100L,folP_aa_insert_57-70	>=4	R	TETM	>8	R	neg	<=2	S	3	yes	yes
12291_6#84	12291_6#84	ERS390724	2012	early-PCV13	35109/35117	3	VT	PCV13 unique		ZA_GPS_SP85	217	10	18	4	1	7	19	9	2	VT-only	2-44-0	<=0.03	S	neg	neg	0.06	S	0.06	S	neg	0.5	S	neg	<=0.25	S	neg	<=2	S	0	no	no
12291_6#86	12291_6#86	ERS390726	2012	early-PCV13	35690	19A	VT	PCV13 unique	35690	ZA_GPS_SP87	2290	1	5	4	5	9	14	8	239	N/A	2-4-2	<=0.03	S	neg	neg	0.06	S	0.06	S	neg	0.5	S	neg	<=0.25	S	neg	<=2	S	0	no	no
12291_6#87	12291_6#87	ERS390727	2012	early-PCV13	35920	1	VT	PCV13 unique	35920	ZA_GPS_SP88	53	2	5	1	11	16	3	14	3	NVT>50%	3-6-5	<=0.03	S	neg	neg	0.06	S	0.06	S	neg	0.5	S	neg	<=0.25	S	neg	<=2	S	0	no	no
12291_6#89	12291_6#89	ERS390729	2012	early-PCV13	34833	23F	VT	PCV7	34833	ZA_GPS_SP90	10850	2	12	9	5	6	4	14	457	N/A	1-4-2	<=0.03	S	neg	neg	0.06	S	0.06	S	neg	0.5	S	neg	<=0.25	S	neg	<=2	S	0	no	no
12291_6#9	12291_6#9	ERS390649	2012	early-PCV13	34758	14	VT	PCV7	34758	ZA_GPS_SP10	4956	7	8	146	15	25	20	6	93	NVT-only	0-0-0	<=0.03	S	neg	neg	0.06	S	0.06	S	neg	0.5	S	neg	<=0.25	S	neg	<=2	S	0	no	no
12291_6#90	12291_6#90	ERS390730	2012	early-PCV13	34867	6A	VT	PCV13 unique	34867	ZA_GPS_SP91	9913	7	13	8	6	374	6	5	5	VT>=50%	79-212-427	0.25	R	neg	neg	0.06	S	0.06	S	folP_aa_insert_57-70	2	I	neg	<=0.25	S	neg	<=2	S	2	yes	no
14913_2#40	14913_2#40	ERS566434	2012	early-PCV13	34793/34794	10A	NVT	non-PCV		GPS_ZA_2272	53	2	5	1	11	16	3	14	3	NVT>50%	3-6-5	<=0.03	S	neg	neg	0.06	S	0.06	S	neg	0.5	S	neg	<=0.25	S	neg	<=2	S	0	no	no
14913_2#48	14913_2#48	ERS566454	2012	early-PCV13	34901/34902	1	VT	PCV13 unique		GPS_ZA_2280	612	10	18	4	1	7	19	31	2	VT-only	2-44-0	<=0.03	S	neg	neg	0.06	S	0.06	S	neg	0.5	S	neg	<=0.25	S	neg	<=2	S	0	no	no
14913_4#15	14913_4#15	ERS566388	2012	early-PCV13	35893	25F	NVT	non-PCV	35893	GPS_ZA_2342	2416	43	60	1	1	11	14	19	56	VT>=50%	2-4-0	<=0.03	S	neg	neg	0.06	S	0.06	S	folP_aa_insert_57-70	2	I	neg	<=0.25	S	neg	<=2	S	1	yes	no
14913_4#24	14913_4#24	ERS566419	2012	early-PCV13	36123	11B	NVT	non-PCV	36123	GPS_ZA_2351	1016	5	13	11	4	15	1	19	68	VT>=50%	49-4-2	<=0.03	S	neg	neg	0.06	S	0.06	S	neg	0.5	S	neg	<=0.25	S	neg	<=2	S	0	no	no
14913_4#27	14913_4#27	ERS566429	2012	early-PCV13	35453/35457/35459	9N	NVT	non-PCV		GPS_ZA_2354	989	12	5	89	8	6	112	14	26	NVT>50%	12-4-3	<=0.03	S	neg	neg	0.06	S	0.06	S	folP_aa_insert_57-70	2	I	TETM	>8	R	cat	>=8	NS	3	yes	yes
14913_4#30	14913_4#30	ERS566439	2012	early-PCV13	35714	22F	NVT	non-PCV	35714	GPS_ZA_2357	9913	7	13	8	6	374	6	5	5	VT>=50%	79-212-427	0.25	R	ermB	ermB	>32	R	>2	R	folP_aa_insert_57-70	2	I	TETM	>8	R	neg	<=2	S	5	yes	yes
14913_4#32	14913_4#32	ERS566445	2012	early-PCV13	36124	7C	NVT	non-PCV	36124	GPS_ZA_2359	218	10	20	14	1	6	1	29	32	NVT>50%	2-0-2	<=0.03	S	neg	neg	0.06	S	0.06	S	neg	0.5	S	neg	<=0.25	S	neg	<=2	S	0	no	no
14913_4#35	14913_4#35	ERS566455	2012	early-PCV13	35464	15B/C	NVT	non-PCV	35464	GPS_ZA_2362	2421	2	62	1	25	6	20	5	37	VT-only	200-NEW-458	0.25	R	neg	neg	0.06	S	0.06	S	folA_I100L,folP_aa_insert_57-70	>=4	R	neg	<=0.25	S	neg	<=2	S	2	yes	no
14913_4#49	14913_4#49	ERS566499	2012	early-PCV13	35207	19A	VT	PCV13 unique	35207	GPS_ZA_2376	2059	15	29	4	21	30	27	1	14	VT-only	217-12-19	0.25	R	mefA	neg	8	R	0.06	S	folA_I100L,folP_aa_insert_57-70	>=4	R	TETM	>8	R	neg	<=2	S	4	yes	yes
14913_4#53	14913_4#53	ERS566509	2012	early-PCV13	35621	19A	VT	PCV13 unique	35621	GPS_ZA_2380	445	2	5	29	5	42	3	18	3	NVT>50%	0-0-0	<=0.03	S	neg	neg	0.06	S	0.06	S	neg	0.5	S	neg	<=0.25	S	neg	<=2	S	0	no	no
14913_4#55	14913_4#55	ERS566513	2012	early-PCV13	35965	1	VT	PCV13 unique	35965	GPS_ZA_2382	5659	16	12	9	1	248	33	33	8	VT-only	23-0-387	0.06	S	neg	neg	0.06	S	0.06	S	neg	0.5	S	neg	<=0.25	S	neg	<=2	S	0	no	no
14913_4#58	14913_4#58	ERS566520	2012	early-PCV13	35344	8	NVT	non-PCV	35344	GPS_ZA_2385	1176	10	20	8	10	6	1	29	32	NVT>50%	2-0-2	<=0.03	S	neg	neg	0.06	S	0.06	S	neg	0.5	S	neg	<=0.25	S	neg	<=2	S	0	no	no
14913_4#60	14913_4#60	ERS566524	2012	early-PCV13	34915	12F	NVT	non-PCV	34915	GPS_ZA_2387	1221	7	5	1	5	15	12	14	70	VT-only	2-4-3	<=0.03	S	neg	neg	0.06	S	0.06	S	neg	0.5	S	neg	<=0.25	S	neg	<=2	S	0	no	no
14913_4#76	14913_4#76	ERS566555	2012	early-PCV13	35030	1	VT	PCV13 unique	35030	GPS_ZA_2403	10543	50	8	1	6	6	88	8	33	NVT>50%	1-1-NEW	0.25	R	neg	neg	0.06	S	0.06	S	folP_aa_insert_57-70	2	I	neg	<=0.25	S	neg	<=2	S	2	yes	no
14913_4#77	14913_4#77	ERS566558	2012	early-PCV13	35649	35B	NVT	non-PCV	35649	GPS_ZA_2404	6121	1	5	4	32	14	20	422	17	VT>=50%	NEW-13-19	0.25	R	neg	neg	0.06	S	0.06	S	folA_I100L,folP_aa_insert_57-70	>=4	R	neg	<=0.25	S	neg	<=2	S	2	yes	no
14913_4#83	14913_4#83	ERS566566	2012	early-PCV13	35549	1	VT	PCV13 unique	35549	GPS_ZA_2410	1221	7	5	1	5	15	12	14	70	VT-only	2-4-3	<=0.03	S	neg	neg	0.06	S	0.06	S	neg	0.5	S	neg	<=0.25	S	neg	<=2	S	0	no	no
14913_4#84	14913_4#84	ERS566567	2012	early-PCV13	34838	23F	VT	PCV7	34838	GPS_ZA_2411	989	12	5	89	8	6	112	14	26	NVT>50%	227-4-3	<=0.03	S	neg	neg	0.06	S	0.06	S	folA_I100L,folP_aa_insert_57-70	>=4	R	TETM	>8	R	cat	>=8	NS	3	yes	yes
14913_4#9	14913_4#9	ERS566368	2012	early-PCV13	35128	4	VT	PCV7	35128	GPS_ZA_2336	1221	7	5	1	5	15	12	14	70	VT-only	2-4-3	<=0.03	S	neg	neg	0.06	S	0.06	S	neg	0.5	S	neg	<=0.25	S	neg	<=2	S	0	no	no
14913_4#93	14913_4#93	ERS566576	2012	early-PCV13	35492	4	VT	PCV7	35492	GPS_ZA_2420	1221	7	5	1	5	15	12	14	70	VT-only	2-4-3	<=0.03	S	neg	neg	0.06	S	0.06	S	neg	0.5	S	neg	<=0.25	S	neg	<=2	S	0	no	no
14913_4#94	14913_4#94	ERS566577	2012	early-PCV13	35812	15A	NVT	non-PCV	35812	GPS_ZA_2421	9067	10	18	4	1	7	525	9	2	VT-only	2-44-0	<=0.03	S	neg	neg	0.06	S	0.06	S	neg	0.5	S	neg	<=0.25	S	neg	<=2	S	0	no	no
14913_4#95	14913_4#95	ERS566578	2012	early-PCV13	36095	8	NVT	non-PCV	36095	GPS_ZA_2422	2062	1	5	53	32	14	20	199	17	VT>=50%	NEW-NEW-19	0.25	R	neg	neg	0.06	S	0.06	S	folP_aa_insert_57-70	2	I	neg	<=0.25	S	neg	<=2	S	2	yes	no
14913_7#1	14913_7#1	ERS566579	2012	early-PCV13	36307	8	NVT	non-PCV	36307	GPS_ZA_2423	6121	1	5	4	32	14	20	422	17	VT>=50%	NEW-13-19	0.25	R	neg	neg	0.06	S	0.06	S	folA_I100L,folP_aa_insert_57-70	>=4	R	neg	<=0.25	S	neg	<=2	S	2	yes	no
14913_7#13	14913_7#13	ERS566591	2012	early-PCV13	37076	18F	NVT	non-PCV	37076	GPS_ZA_2435	3544	10	20	8	1	6	1	29	32	NVT>50%	2-0-2	<=0.03	S	neg	neg	0.06	S	0.06	S	neg	0.5	S	neg	<=0.25	S	neg	<=2	S	0	no	no
14913_7#2	14913_7#2	ERS566580	2012	early-PCV13	36538	12F	NVT	non-PCV	36538	GPS_ZA_2424	2416	43	60	1	1	11	14	19	56	VT>=50%	2-4-0	<=0.03	S	neg	neg	0.06	S	0.06	S	neg	0.5	S	neg	<=0.25	S	neg	<=2	S	0	no	no
14913_7#21	14913_7#21	ERS566599	2012	early-PCV13	37109	19A	VT	PCV13 unique	37109	GPS_ZA_2443	217	10	18	4	1	7	19	9	2	VT-only	2-44-0	<=0.03	S	neg	neg	0.06	S	0.06	S	neg	0.5	S	neg	<=0.25	S	neg	<=2	S	0	no	no
14913_7#3	14913_7#3	ERS566581	2012	early-PCV13	36939	1	VT	PCV13 unique	36939	GPS_ZA_2425	8840	10	13	19	16	6	1	31	142	NVT-only	0-4-0	<=0.03	S	neg	neg	0.06	S	0.06	S	neg	0.5	S	neg	<=0.25	S	neg	<=2	S	0	no	no
14913_7#37	14913_7#37	ERS566615	2012	early-PCV13	37160	10A	NVT	non-PCV	37160	GPS_ZA_2459	2062	1	5	53	32	14	20	199	17	VT>=50%	NEW-NEW-19	0.25	R	neg	neg	0.06	S	0.06	S	folA_I100L,folP_aa_insert_57-70	>=4	R	neg	<=0.25	S	neg	<=2	S	2	yes	no
14913_7#42	14913_7#42	ERS566620	2012	early-PCV13	36712	22F	NVT	non-PCV	36712	GPS_ZA_2464	1221	7	5	1	5	15	12	14	70	VT-only	2-4-3	<=0.03	S	neg	neg	0.06	S	0.06	S	neg	0.5	S	neg	<=0.25	S	neg	<=2	S	0	no	no
14913_7#52	14913_7#52	ERS566630	2012	early-PCV13	37512	1	VT	PCV13 unique	37512	GPS_ZA_2474	10864	2	40	4	19	241	1	27	36	NVT-only	0-0-2	<=0.03	S	neg	neg	0.06	S	0.06	S	folP_aa_insert_57-70	2	I	neg	<=0.25	S	neg	<=2	S	1	yes	no
14913_7#53	14913_7#53	ERS566631	2012	early-PCV13	37215	8	NVT	non-PCV	37215	GPS_ZA_2475	1447	6	13	8	6	25	6	8	5	VT>=50%	200-1-19	0.25	R	mefA	neg	8	R	0.06	S	folA_I100L,folP_aa_insert_57-70	>=4	R	neg	<=0.25	S	neg	<=2	S	3	yes	yes
14913_7#58	14913_7#58	ERS566636	2012	early-PCV13	36799	4	VT	PCV7	36799	GPS_ZA_2480	53	2	5	1	11	16	3	14	3	NVT>50%	3-6-5	<=0.03	S	neg	neg	0.06	S	0.06	S	neg	0.5	S	neg	<=0.25	S	neg	<=2	S	0	no	no
14913_7#60	14913_7#60	ERS566638	2012	early-PCV13	36953	19A	VT	PCV13 unique	36953	GPS_ZA_2482	458	2	32	9	47	6	21	17	51	VT-only	0-26-2	<=0.03	S	neg	neg	0.06	S	0.06	S	neg	0.5	S	neg	<=0.25	S	neg	<=2	S	0	no	no
14913_7#66	14913_7#66	ERS566644	2012	early-PCV13	36805	16F	NVT	non-PCV	36805	GPS_ZA_2488	1447	6	13	8	6	25	6	8	5	VT>=50%	200-1-19	0.25	R	mefA	neg	8	R	0.06	S	folA_I100L,folP_aa_insert_57-70	>=4	R	neg	<=0.25	S	neg	<=2	S	3	yes	yes
14913_7#74	14913_7#74	ERS566652	2012	early-PCV13	36824	19A	VT	PCV13 unique	36824	GPS_ZA_2496	217	10	18	4	1	7	19	9	2	VT-only	2-44-0	<=0.03	S	neg	neg	0.06	S	0.06	S	neg	0.5	S	neg	<=0.25	S	neg	<=2	S	0	no	no
14913_7#76	14913_7#76	ERS566654	2012	early-PCV13	37001	12F	NVT	non-PCV	37001	GPS_ZA_2498	4087	7	9	4	5	15	20	18	13	VT>=50%	0-4-3	<=0.03	S	neg	neg	0.06	S	0.06	S	neg	0.5	S	neg	<=0.25	S	neg	<=2	S	0	no	no
14913_7#82	14913_7#82	ERS566660	2012	early-PCV13	36856	12F	NVT	non-PCV	36856	GPS_ZA_2504	271	4	16	19	15	6	20	26	1	VT-only	13-16-488	2	R	ermB/mefA	ermB/mefA	>32	R	>2	R	folA_I100L,folP_aa_insert_57-70	>=4	R	TETM	>8	R	neg	<=2	S	5	yes	yes
14913_7#9	14913_7#9	ERS566587	2012	early-PCV13	36316	1	VT	PCV13 unique	36316	GPS_ZA_2431	3207	7	6	1	2	6	1	285	129	VT-only	0-NEW-NEW	0.12	R	neg	neg	0.06	S	0.06	S	folA_I100L,folP_aa_insert_57-70	>=4	R	TETM	>8	R	cat	>=8	NS	4	yes	yes
14913_7#90	14913_7#90	ERS566668	2012	early-PCV13	36900	4	VT	PCV7	36900	GPS_ZA_2512	4893	2	5	2	16	1	26	1	11	NVT>50%	2-0-2	<=0.03	S	neg	neg	0.06	S	0.06	S	folP_aa_insert_57-70	2	I	TET	>8	R	neg	<=2	S	2	yes	no
14913_7#92	14913_7#92	ERS566670	2012	early-PCV13	37010/37017/37020	1	VT	PCV13 unique		GPS_ZA_2514	1221	7	5	1	5	15	12	14	70	VT-only	2-4-3	<=0.03	S	neg	neg	0.06	S	0.06	S	neg	0.5	S	neg	<=0.25	S	neg	<=2	S	0	no	no
14913_5#12	14913_5#12	ERS566780	2013	early-PCV13	39819	12F	NVT	non-PCV	39819	GPS_ZA_2624	1221	7	5	1	5	15	12	14	70	VT-only	2-4-3	<=0.03	S	neg	neg	0.06	S	0.06	S	neg	0.5	S	neg	<=0.25	S	neg	<=2	S	0	no	no
14913_5#14	14913_5#14	ERS566782	2013	early-PCV13	40030	11A	NVT	non-PCV	40030	GPS_ZA_2626	5026	12	5	4	8	6	112	14	26	NVT>50%	12-4-3	<=0.03	S	neg	neg	0.06	S	0.06	S	folP_aa_insert_57-70	2	I	TETM	>8	R	cat	>=8	NS	3	yes	yes
14913_5#15	14913_5#15	ERS566783	2013	early-PCV13	40128	8	NVT	non-PCV	40128	GPS_ZA_2627	1221	7	5	1	5	15	12	14	70	VT-only	2-4-3	<=0.03	S	neg	neg	0.06	S	0.06	S	neg	0.5	S	neg	<=0.25	S	neg	<=2	S	0	no	no
14913_5#17	14913_5#17	ERS566785	2013	early-PCV13	39431/39432	12F	NVT	non-PCV		GPS_ZA_2629	10592	50	8	1	16	6	20	14	33	NVT>50%	1-0-0	<=0.03	S	neg	neg	0.06	S	0.06	S	folP_aa_insert_57-70	2	I	neg	<=0.25	S	neg	<=2	S	1	yes	no
14913_5#23	14913_5#23	ERS566791	2013	early-PCV13	40165	7C	NVT	non-PCV	40165	GPS_ZA_2635	7052	7	43	47	16	6	14	17	48	NVT>50%	218-18-171	0.25	R	neg	neg	0.06	S	0.06	S	folA_I100L,folP_aa_insert_57-70	>=4	R	neg	<=0.25	S	neg	<=2	S	2	yes	no
14913_5#27	14913_5#27	ERS566795	2013	early-PCV13	39724	6C	NVT	non-PCV	39724	GPS_ZA_2639	53	2	5	1	11	16	3	14	3	NVT>50%	3-6-5	<=0.03	S	neg	neg	0.06	S	0.06	S	neg	0.5	S	neg	<=0.25	S	neg	<=2	S	0	no	no
14913_5#3	14913_5#3	ERS566771	2013	early-PCV13	39670	13	NVT	non-PCV	39670	GPS_ZA_2615	1221	7	5	1	5	15	12	14	70	VT-only	2-4-3	<=0.03	S	neg	neg	0.06	S	0.06	S	neg	0.5	S	neg	<=0.25	S	neg	<=2	S	0	no	no
14913_5#30	14913_5#30	ERS566798	2013	early-PCV13	40043	19F	VT	PCV7	40043	GPS_ZA_2642	445	2	5	29	5	42	3	18	3	NVT>50%	2-0-2	<=0.03	S	neg	neg	0.06	S	0.06	S	neg	0.5	S	neg	<=0.25	S	neg	<=2	S	0	no	no
14913_5#32	14913_5#32	ERS566800	2013	early-PCV13	40301	23A	NVT	non-PCV	40301	GPS_ZA_2644	3358	1	2	29	1	43	14	8	57	NVT-only	12-NEW-2	<=0.03	S	neg	neg	0.06	S	0.06	S	neg	0.5	S	neg	<=0.25	S	neg	<=2	S	0	no	no
14913_5#47	14913_5#47	ERS566815	2013	early-PCV13	40177	1	VT	PCV13 unique	40177	GPS_ZA_2659	230	12	19	2	17	6	22	14	10	VT>=50%	17-46-131	2	R	ermB	ermB	>32	R	>2	R	folA_I100L,folP_aa_insert_57-70	>=4	R	TET	>8	R	neg	<=2	S	5	yes	yes
14913_5#49	14913_5#49	ERS566817	2013	early-PCV13	39493	12F	NVT	non-PCV	39493	GPS_ZA_2661	218	10	20	14	1	6	1	29	32	NVT>50%	2-0-2	<=0.03	S	neg	neg	0.06	S	0.06	S	neg	0.5	S	neg	<=0.25	S	neg	<=2	S	0	no	no
14913_5#54	14913_5#54	ERS566822	2013	early-PCV13	40055	16F	NVT	non-PCV	40055	GPS_ZA_2666	53	2	5	1	11	16	3	14	3	NVT>50%	3-6-5	<=0.03	S	neg	neg	0.06	S	0.06	S	neg	0.5	S	neg	<=0.25	S	neg	<=2	S	0	no	no
14913_5#57	14913_5#57	ERS566825	2013	early-PCV13	39496	16F	NVT	non-PCV	39496	GPS_ZA_2669	361	7	13	8	6	6	6	8	5	VT>=50%	7-1-455	0.25	R	neg	neg	0.06	S	0.06	S	folP_aa_insert_57-70	2	I	neg	<=0.25	S	neg	<=2	S	2	yes	no
14913_5#61	14913_5#61	ERS566829	2013	early-PCV13	39958	17F	NVT	non-PCV	39958	GPS_ZA_2673	5080	97	5	9	18	77	4	17	116	NVT>50%	0-2-0	<=0.03	S	neg	neg	0.06	S	0.06	S	folA_I100L,folP_aa_insert_57-70	>=4	R	neg	<=0.25	S	neg	<=2	S	1	yes	no
14913_5#62	14913_5#62	ERS566830	2013	early-PCV13	40073/40074	19A	VT	PCV13 unique		GPS_ZA_2674	700	12	11	2	6	6	22	14	10	VT>=50%	17-15-22	0.5	R	neg	neg	0.06	S	0.06	S	folA_I100L,folP_aa_insert_57-70	>=4	R	TETM	>8	R	neg	<=2	S	3	yes	yes
14913_5#7	14913_5#7	ERS566775	2013	early-PCV13	40124	8	NVT	non-PCV	40124	GPS_ZA_2619	4216	15	60	34	16	9	14	262	224	N/A	50-0-0	<=0.03	S	neg	neg	0.06	S	0.06	S	neg	0.5	S	TETM	>8	R	neg	<=2	S	1	yes	no
14913_5#72	14913_5#72	ERS566840	2013	early-PCV13	40373	7F	VT	PCV13 unique	40373	GPS_ZA_2684	10605	2	18	6	10	17	12	19	40	NVT>50%	1-4-0	<=0.03	S	neg	neg	0.06	S	0.06	S	folA_I100L,folP_aa_insert_57-70	>=4	R	neg	<=0.25	S	neg	<=2	S	1	yes	no
14913_5#73	14913_5#73	ERS566841	2013	early-PCV13	39511/39512	17F	NVT	non-PCV		GPS_ZA_2685	2062	1	5	53	32	14	20	199	17	VT>=50%	NEW-13-19	0.25	R	neg	neg	0.06	S	0.06	S	folP_aa_insert_57-70	2	I	neg	<=0.25	S	neg	<=2	S	2	yes	no
14913_5#77	14913_5#77	ERS566845	2013	early-PCV13	39999	8	NVT	non-PCV	39999	GPS_ZA_2689	458	2	32	9	47	6	21	17	51	VT-only	0-26-2	<=0.03	S	neg	neg	0.06	S	0.06	S	neg	0.5	S	neg	<=0.25	S	neg	<=2	S	0	no	no
14913_5#79	14913_5#79	ERS566847	2013	early-PCV13	40211	23F	VT	PCV7	40211	GPS_ZA_2691	53	2	5	1	11	16	3	14	3	NVT>50%	3-6-5	<=0.03	S	neg	neg	0.06	S	0.06	S	neg	0.5	S	neg	<=0.25	S	neg	<=2	S	0	no	no
14913_5#87	14913_5#87	ERS566855	2013	early-PCV13	40212	13	NVT	non-PCV	40212	GPS_ZA_2699	2062	1	5	53	32	14	20	199	17	VT>=50%	16-13-19	0.25	R	neg	neg	0.06	S	0.06	S	folA_I100L,folP_aa_insert_57-70	>=4	R	neg	<=0.25	S	neg	<=2	S	2	yes	no
14913_5#89	14913_5#89	ERS566857	2013	early-PCV13	39547	21	NVT	non-PCV	39547	GPS_ZA_2701	12587	5	15	544	1	6	1	6	155	NVT-only	0-0-23	<=0.03	S	mefA	neg	8	R	0.06	S	folP_aa_insert_57-70	2	I	TETM	>8	R	neg	<=2	S	3	yes	yes
14913_6#2	14913_6#2	ERS566865	2013	early-PCV13	40541	16F	NVT	non-PCV	40541	GPS_ZA_2709	10873	6	8	82	16	81	1	14	147	NVT-only	11-0-2	<=0.03	S	neg	neg	0.06	S	0.06	S	folP_aa_insert_57-70	2	I	TETM	>8	R	neg	<=2	S	2	yes	no
14913_6#59	14913_6#59	ERS566922	2013	early-PCV13	40761	19A	VT	PCV13 unique	40761	GPS_ZA_2755	10868	10	13	34	16	15	111	145	277	N/A	50-2-162	<=0.03	S	neg	neg	0.06	S	0.06	S	neg	0.5	S	neg	<=0.25	S	neg	<=2	S	0	no	no
14913_6#67	14913_6#67	ERS566930	2013	early-PCV13	40780	3	VT	PCV13 unique	40780	GPS_ZA_2761	2062	1	5	53	32	14	20	199	17	VT>=50%	16-13-19	0.25	R	neg	neg	0.06	S	0.06	S	folA_I100L,folP_aa_insert_57-70	>=4	R	neg	<=0.25	S	neg	<=2	S	2	yes	no
14913_6#75	14913_6#75	ERS566938	2013	early-PCV13	40818	8	NVT	non-PCV	40818	GPS_ZA_2767	10871	7	22	1	2	5	149	14	77	VT-only	2-0-2	<=0.03	S	neg	neg	0.06	S	0.06	S	folP_aa_insert_57-70	2	I	neg	<=0.25	S	neg	<=2	S	1	yes	no
14913_6#81	14913_6#81	ERS566944	2013	early-PCV13	40523	31	NVT	non-PCV	40523	GPS_ZA_2771	5647	15	5	54	1	197	1	168	52	NVT>50%	NEW-0-0	<=0.03	S	neg	neg	0.06	S	0.06	S	neg	0.5	S	neg	<=0.25	S	neg	<=2	S	0	no	no
14913_7#30	14913_7#30	ERS566608	2013	early-PCV13	38184	4	VT	PCV7	38184	GPS_ZA_2452	2059	15	29	4	21	30	27	1	14	VT-only	217-12-19	0.25	R	mefA	neg	8	R	0.06	S	folA_I100L,folP_aa_insert_57-70	>=4	R	TETM	>8	R	neg	<=2	S	4	yes	yes
14913_7#39	14913_7#39	ERS566617	2013	early-PCV13	38321	4	VT	PCV7	38321	GPS_ZA_2461	989	12	5	89	8	6	112	14	26	NVT>50%	12-4-3	<=0.03	S	neg	neg	0.06	S	0.06	S	folP_aa_insert_57-70	2	I	TETM	>8	R	cat	>=8	NS	3	yes	yes
14913_7#40	14913_7#40	ERS566618	2013	early-PCV13	38437	16F	NVT	non-PCV	38437	GPS_ZA_2462	11767	43	60	1	1	11	14	677	56	VT>=50%	2-4-0	<=0.03	S	neg	neg	0.06	S	0.06	S	neg	0.5	S	neg	<=0.25	S	neg	<=2	S	0	no	no
14913_7#46	14913_7#46	ERS566624	2013	early-PCV13	38208	12F	NVT	non-PCV	38208	GPS_ZA_2468	10623	12	5	1	1	17	33	11	243	N/A	0-0-0	<=0.03	S	neg	neg	0.06	S	0.06	S	folP_aa_insert_57-70	2	I	neg	<=0.25	S	neg	<=2	S	1	yes	no
14913_7#56	14913_7#56	ERS566634	2013	early-PCV13	38504/38505	8	NVT	non-PCV		GPS_ZA_2478	10853	50	8	1	16	6	88	31	33	NVT>50%	0-4-0	<=0.03	S	neg	neg	0.06	S	0.06	S	neg	0.5	S	neg	<=0.25	S	neg	<=2	S	0	no	no
14936_4#1	14936_4#1	ERS566674	2013	early-PCV13	38537	4	VT	PCV7	38537	GPS_ZA_2518	10854	8	10	2	138	1	26	1	11	NVT>50%	2-0-2	<=0.03	S	neg	neg	0.06	S	0.06	S	neg	0.5	S	neg	<=0.25	S	neg	<=2	S	0	no	no
14936_4#11	14936_4#11	ERS566684	2013	early-PCV13	38569/38570	33F	NVT	non-PCV		GPS_ZA_2528	458	2	32	9	47	6	21	17	51	VT-only	0-26-2	<=0.03	S	neg	neg	0.06	S	0.06	S	neg	0.5	S	neg	<=0.25	S	neg	<=2	S	0	no	no
14936_4#17	14936_4#17	ERS566690	2013	early-PCV13	38582	31	NVT	non-PCV	38582	GPS_ZA_2534	5647	15	5	54	1	197	1	168	52	NVT>50%	NEW-0-0	<=0.03	S	neg	neg	0.06	S	0.06	S	neg	0.5	S	neg	<=0.25	S	neg	<=2	S	0	no	no
14936_4#22	14936_4#22	ERS566695	2013	early-PCV13	39081	8	NVT	non-PCV	39081	GPS_ZA_2539	2185	1	10	9	43	5	1	6	178	NVT-only	2-0-2	<=0.03	S	neg	neg	0.06	S	0.06	S	folP_aa_insert_57-70	2	I	neg	<=0.25	S	neg	<=2	S	1	yes	no
14936_4#25	14936_4#25	ERS566698	2013	early-PCV13	38586	14	VT	PCV7	38586	GPS_ZA_2542	989	12	5	89	8	6	112	14	26	NVT>50%	12-4-3	<=0.03	S	neg	neg	0.06	S	0.06	S	folP_aa_insert_57-70	2	I	TETM	>8	R	cat	>=8	NS	3	yes	yes
14936_4#26	14936_4#26	ERS566699	2013	early-PCV13	38708	8	NVT	non-PCV	38708	GPS_ZA_2543	271	4	16	19	15	6	20	26	1	VT-only	13-16-488	2	R	ermB/mefA	ermB/mefA	>32	R	>2	R	folA_I100L,folP_aa_insert_57-70	>=4	R	TETM	>8	R	neg	<=2	S	5	yes	yes
14936_4#27	14936_4#27	ERS566700	2013	early-PCV13	38832	3	VT	PCV13 unique	38832	GPS_ZA_2544	11738	10	16	54	106	9	1	674	61	NVT-only	2-0-418	0.06	S	neg	neg	0.06	S	0.06	S	neg	0.5	S	neg	<=0.25	S	neg	<=2	S	0	no	no
14936_4#29	14936_4#29	ERS566702	2013	early-PCV13	38957	19A	VT	PCV13 unique	38957	GPS_ZA_2546	5326	50	9	15	1	36	3	31	114	NVT-only	12-4-0	<=0.03	S	neg	neg	0.06	S	0.06	S	folA_I100L,folP_aa_insert_57-70	>=4	R	neg	<=0.25	S	neg	<=2	S	1	yes	no
14936_4#36	14936_4#36	ERS566709	2013	early-PCV13	38936	19A	VT	PCV13 unique	38936	GPS_ZA_2553	5902	8	5	36	3	6	1	6	22	NVT>50%	1-2-0	<=0.03	S	neg	neg	0.06	S	0.06	S	folP_aa_insert_57-70	2	I	neg	<=0.25	S	neg	<=2	S	1	yes	no
14936_4#37	14936_4#37	ERS566710	2013	early-PCV13	38963	25F	NVT	non-PCV	38963	GPS_ZA_2554	53	2	5	1	11	16	3	14	3	NVT>50%	3-6-5	<=0.03	S	neg	neg	0.06	S	0.06	S	neg	0.5	S	neg	<=0.25	S	neg	<=2	S	0	no	no
14936_4#40	14936_4#40	ERS566713	2013	early-PCV13	39369/39380	23F	VT	PCV7		GPS_ZA_2557	2062	1	5	53	32	14	20	199	17	VT>=50%	16-13-19	0.25	R	neg	neg	0.06	S	0.06	S	folA_I100L,folP_aa_insert_57-70	>=4	R	neg	<=0.25	S	neg	<=2	S	2	yes	no
14936_4#46	14936_4#46	ERS566719	2013	early-PCV13	39091	19A	VT	PCV13 unique	39091	GPS_ZA_2563	53	2	5	1	11	16	3	14	3	NVT>50%	3-6-5	<=0.03	S	neg	neg	0.06	S	0.06	S	neg	0.5	S	neg	<=0.25	S	neg	<=2	S	0	no	no
14936_4#50	14936_4#50	ERS566723	2013	early-PCV13	38730	35B	NVT	non-PCV	38730	GPS_ZA_2567	53	2	5	1	11	16	3	14	3	NVT>50%	3-6-5	<=0.03	S	neg	neg	0.06	S	0.06	S	neg	0.5	S	neg	<=0.25	S	neg	<=2	S	0	no	no
14936_4#52	14936_4#52	ERS566725	2013	early-PCV13	38946	3	VT	PCV13 unique	38946	GPS_ZA_2569	8838	7	8	146	15	25	20	5	93	NVT-only	0-0-0	<=0.03	S	neg	neg	0.06	S	0.06	S	neg	0.5	S	neg	<=0.25	S	neg	<=2	S	0	no	no
14936_4#60	14936_4#60	ERS566733	2013	early-PCV13	38951	8	NVT	non-PCV	38951	GPS_ZA_2577	217	10	18	4	1	7	19	9	2	VT-only	2-44-0	<=0.03	S	neg	neg	0.06	S	0.06	S	neg	0.5	S	neg	<=0.25	S	neg	<=2	S	0	no	no
14936_4#67	14936_4#67	ERS566740	2013	early-PCV13	38854	8	NVT	non-PCV	38854	GPS_ZA_2584	6279	15	29	4	21	30	1	5	14	VT-only	NEW-212-NEW	0.25	R	ermB	ermB	>32	R	>2	R	folA_I100L,folP_aa_insert_57-70	>=4	R	TETM	>8	R	neg	<=2	S	5	yes	yes
14936_4#71	14936_4#71	ERS566744	2013	early-PCV13	39284	6B	VT	PCV7	39284	GPS_ZA_2588	12581	393	5	54	1	197	1	168	52	NVT>50%	NEW-NEW-0	<=0.03	S	neg	neg	0.06	S	0.06	S	neg	0.5	S	neg	<=0.25	S	neg	<=2	S	0	no	no
14936_4#73	14936_4#73	ERS566746	2013	early-PCV13	38620	7F	VT	PCV13 unique	38620	GPS_ZA_2590	5080	97	5	9	18	77	4	17	116	NVT>50%	0-2-0	<=0.03	S	neg	neg	0.06	S	0.06	S	folA_I100L,folP_aa_insert_57-70	>=4	R	neg	<=0.25	S	neg	<=2	S	1	yes	no
14936_4#8	14936_4#8	ERS566681	2013	early-PCV13	39298	3	VT	PCV13 unique	39298	GPS_ZA_2525	218	10	20	14	1	6	1	29	32	NVT>50%	2-0-2	<=0.03	S	neg	neg	0.06	S	0.06	S	neg	0.5	S	neg	<=0.25	S	neg	<=2	S	0	no	no
14936_4#84	14936_4#84	ERS566757	2013	early-PCV13	38457	15B/C	NVT	non-PCV	38457	GPS_ZA_2601	10857	2	2	29	5	42	3	18	3	NVT>50%	2-0-0	<=0.03	S	23S rRNA	neg	0.06	S	0.06	S	neg	0.5	S	neg	<=0.25	S	neg	<=2	S	0	no	no
14936_4#87	14936_4#87	ERS566760	2013	early-PCV13	39293	13	NVT	non-PCV	39293	GPS_ZA_2604	3450	1	5	14	5	15	1	1	46	NVT>50%	0-6-2	<=0.03	S	neg	neg	0.06	S	0.06	S	folA_I100L,folP_aa_insert_57-70	>=4	R	neg	<=0.25	S	neg	<=2	S	1	yes	no
14936_4#90	14936_4#90	ERS566763	2013	early-PCV13	38797	23A	NVT	non-PCV	38797	GPS_ZA_2607	6258	1	5	53	32	14	20	14	17	VT>=50%	NEW-46-19	0.25	R	neg	neg	0.06	S	0.06	S	folP_aa_insert_57-70	2	I	neg	<=0.25	S	neg	<=2	S	2	yes	no
14936_4#91	14936_4#91	ERS566764	2013	early-PCV13	38871	15A	NVT	non-PCV	38871	GPS_ZA_2608	180	7	15	2	10	6	1	22	12	VT-only	2-3-2	<=0.03	S	neg	neg	0.06	S	0.06	S	neg	0.5	S	neg	<=0.25	S	neg	<=2	S	0	no	no
14936_4#93	14936_4#93	ERS566766	2013	early-PCV13	39035	39	NVT	non-PCV	39035	GPS_ZA_2610	12574	2	5	1	11	16	703	14	3	NVT>50%	3-6-5	<=0.03	S	neg	neg	0.06	S	0.06	S	neg	0.5	S	neg	<=0.25	S	neg	<=2	S	0	no	no
14913_6#14	14913_6#14	ERS566877	2014	early-PCV13	41585	15B/C	NVT	non-PCV	41585	GPS_ZA_2721	473	7	25	4	4	15	20	28	13	VT>=50%	23-4-NEW	<=0.03	S	neg	neg	0.06	S	0.06	S	neg	0.5	S	neg	<=0.25	S	neg	<=2	S	0	no	no
14913_6#56	14913_6#56	ERS566919	2014	early-PCV13	41662	23F	VT	PCV7	41662	GPS_ZA_2752	11128	2	32	39	47	6	21	17	51	VT-only	0-26-2	<=0.03	S	neg	neg	0.06	S	0.06	S	neg	0.5	S	neg	<=0.25	S	neg	<=2	S	0	no	no
14913_6#64	14913_6#64	ERS566927	2014	early-PCV13	41671	12F	NVT	non-PCV	41671	GPS_ZA_2758	185	7	22	1	2	5	1	14	77	VT-only	19-NEW-410	0.25	R	neg	neg	0.06	S	0.06	S	folP_aa_insert_57-70	2	I	neg	<=0.25	S	neg	<=2	S	2	yes	no
17138_3#3	17138_3#3	ERS708618	2014	early-PCV13	43962	12F	NVT	non-PCV	43962	GPS_ZA_3045	16614	13	340	762	14	10	16	19	83	VT-only	62-0-2	<=0.03	S	neg	neg	0.06	S	0.06	S	neg	0.5	S	neg	<=0.25	S	neg	<=2	S	0	no	no
17138_3#4	17138_3#4	ERS708620	2014	early-PCV13	44035	16F	NVT	non-PCV	44035	GPS_ZA_3046	7052	7	43	47	16	6	14	17	48	NVT>50%	218-18-171	0.25	R	neg	neg	0.06	S	0.06	S	folA_I100L,folP_aa_insert_57-70	>=4	R	neg	<=0.25	S	neg	<=2	S	2	yes	no
17150_5#24	17150_5#24	ERS708118	2014	early-PCV13	42115	12F	NVT	non-PCV	42115	GPS_ZA_2785	97	5	7	4	2	10	1	27	35	NVT-only	0-0-2	<=0.03	S	neg	neg	0.06	S	0.06	S	neg	0.5	S	neg	<=0.25	S	neg	<=2	S	0	no	no
17150_5#55	17150_5#55	ERS708180	2014	early-PCV13	41755	12F	NVT	non-PCV	41755	GPS_ZA_2794	2059	15	29	4	21	30	27	1	14	VT-only	217-12-19	0.25	R	mefA	neg	8	R	0.06	S	folA_I100L,folP_aa_insert_57-70	>=4	R	TETM	>8	R	neg	<=2	S	4	yes	yes
17150_5#71	17150_5#71	ERS708212	2014	early-PCV13	42076	1	VT	PCV13 unique	42076	GPS_ZA_2799	2416	43	60	1	1	11	14	19	56	VT>=50%	2-4-0	<=0.03	S	neg	neg	0.06	S	0.06	S	neg	0.5	S	neg	<=0.25	S	neg	<=2	S	0	no	no
17150_5#87	17150_5#87	ERS708243	2014	early-PCV13	42084	19A	VT	PCV13 unique	42084	GPS_ZA_2803	10550	1	5	4	25	10	88	14	179	VT-only	0-4-3	<=0.03	S	neg	neg	0.06	S	0.06	S	neg	0.5	S	neg	<=0.25	S	neg	<=2	S	0	no	no
17150_6#12	17150_6#12	ERS708460	2014	early-PCV13	42892	8	NVT	non-PCV	42892	GPS_ZA_2986	3847	65	5	1	11	16	3	14	3	NVT>50%	3-NEW-5	<=0.03	S	neg	neg	0.06	S	0.06	S	neg	0.5	S	neg	<=0.25	S	neg	<=2	S	0	no	no
17150_6#13	17150_6#13	ERS708462	2014	early-PCV13	43029	15A	NVT	non-PCV	43029	GPS_ZA_2987	989	12	5	89	8	6	112	14	26	NVT>50%	12-4-3	<=0.03	S	neg	neg	0.06	S	0.06	S	folP_aa_insert_57-70	2	I	TETM	>8	R	cat	>=8	NS	3	yes	yes
17150_6#17	17150_6#17	ERS708468	2014	early-PCV13	42714	12F	NVT	non-PCV	42714	GPS_ZA_2991	58	2	5	12	10	6	10	5	140	N/A	0-0-3	<=0.03	S	neg	neg	0.06	S	0.06	S	neg	0.5	S	neg	<=0.25	S	neg	<=2	S	0	no	no
17150_6#20	17150_6#20	ERS708471	2014	early-PCV13	43724	3	VT	PCV13 unique	43724	GPS_ZA_2994	5647	15	5	54	1	197	1	168	52	NVT>50%	NEW-0-0	<=0.03	S	neg	neg	0.06	S	0.06	S	neg	0.5	S	neg	<=0.25	S	neg	<=2	S	0	no	no
17150_6#36	17150_6#36	ERS708500	2014	early-PCV13	43771	3	VT	PCV13 unique	43771	GPS_ZA_3006	3847	65	5	1	11	16	3	14	3	NVT>50%	3-NEW-5	<=0.03	S	neg	neg	0.06	S	0.06	S	neg	0.5	S	neg	<=0.25	S	neg	<=2	S	0	no	no
17150_6#44	17150_6#44	ERS708516	2014	early-PCV13	43793/43794	12F	NVT	non-PCV		GPS_ZA_3012	989	12	5	89	8	6	112	14	26	NVT>50%	12-4-3	<=0.03	S	neg	neg	0.06	S	0.06	S	folP_aa_insert_57-70	2	I	TETM	>8	R	cat	>=8	NS	3	yes	yes
17150_6#49	17150_6#49	ERS708526	2014	early-PCV13	42764	23A	NVT	non-PCV	42764	GPS_ZA_3015	3544	10	20	8	1	6	1	29	32	NVT>50%	2-0-2	<=0.03	S	neg	neg	0.06	S	0.06	S	neg	0.5	S	neg	<=0.25	S	neg	<=2	S	0	no	no
17150_6#52	17150_6#52	ERS708532	2014	early-PCV13	43796/43798	22F	NVT	non-PCV		GPS_ZA_3018	201	8	13	14	4	9	4	14	4	NVT>50%	0-0-3	<=0.03	S	neg	neg	0.06	S	0.06	S	neg	0.5	S	neg	<=0.25	S	neg	<=2	S	0	no	no
17150_6#53	17150_6#53	ERS708534	2014	early-PCV13	43918	4	VT	PCV7	43918	GPS_ZA_3019	9067	10	18	4	1	7	525	9	2	VT-only	2-44-0	<=0.03	S	neg	neg	0.06	S	0.06	S	neg	0.5	S	neg	<=0.25	S	neg	<=2	S	0	no	no
17150_6#57	17150_6#57	ERS708541	2014	early-PCV13	42783	15B/C	NVT	non-PCV	42783	GPS_ZA_3021	4873	1	5	53	32	14	20	8	17	VT>=50%	2-4-0	<=0.03	S	neg	neg	0.06	S	0.06	S	folA_I100L,folP_aa_insert_57-70	>=4	R	TETO	>8	R	neg	<=2	S	2	yes	no
17150_6#58	17150_6#58	ERS708544	2014	early-PCV13	44027	15A	NVT	non-PCV	44027	GPS_ZA_3022	2416	43	60	1	1	11	14	19	56	VT>=50%	2-4-0	<=0.03	S	neg	neg	0.06	S	0.06	S	neg	0.5	S	neg	<=0.25	S	neg	<=2	S	0	no	no
17150_6#6	17150_6#6	ERS708448	2014	early-PCV13	43143	8	NVT	non-PCV	43143	GPS_ZA_2980	1221	7	5	1	5	15	12	14	70	VT-only	2-4-3	<=0.03	S	neg	neg	0.06	S	0.06	S	neg	0.5	S	neg	<=0.25	S	neg	<=2	S	0	no	no
17150_6#64	17150_6#64	ERS708556	2014	early-PCV13	42844	23A	NVT	non-PCV	42844	GPS_ZA_3025	217	10	18	4	1	7	19	9	2	VT-only	2-44-0	<=0.03	S	neg	neg	0.06	S	0.06	S	neg	0.5	S	neg	<=0.25	S	neg	<=2	S	0	no	no
17150_6#72	17150_6#72	ERS708571	2014	early-PCV13	43933	1	VT	PCV13 unique	43933	GPS_ZA_3030	217	10	18	4	1	7	19	9	2	VT-only	2-44-0	<=0.03	S	neg	neg	0.06	S	0.06	S	neg	0.5	S	neg	<=0.25	S	neg	<=2	S	0	no	no
17150_6#73	17150_6#73	ERS708573	2014	early-PCV13	43037	12F	NVT	non-PCV	43037	GPS_ZA_3031	271	4	16	19	15	6	20	26	1	VT-only	13-49-8	4	R	ermB/mefA	ermB/mefA	>32	R	>2	R	folA_I100L,folP_aa_insert_57-70	>=4	R	TETM	>8	R	neg	<=2	S	5	yes	yes
17150_6#82	17150_6#82	ERS708590	2014	early-PCV13	44197	18C	VT	PCV7	44197	GPS_ZA_3037	612	10	18	4	1	7	19	31	2	VT-only	2-44-0	<=0.03	S	neg	neg	0.06	S	0.06	S	neg	0.5	S	neg	<=0.25	S	neg	<=2	S	0	no	no
17150_6#83	17150_6#83	ERS708592	2014	early-PCV13	43694	15B/C	NVT	non-PCV	43694	GPS_ZA_3038	217	10	18	4	1	7	19	9	2	VT-only	2-44-0	<=0.03	S	neg	neg	0.06	S	0.06	S	neg	0.5	S	neg	<=0.25	S	neg	<=2	S	0	no	no
17150_6#89	17150_6#89	ERS708605	2014	early-PCV13	43363	19F	VT	PCV7	43363	GPS_ZA_3041	6279	15	29	4	21	30	1	5	14	VT-only	NEW-212-NEW	0.25	R	ermB	ermB	>32	R	>2	R	folA_I100L,folP_aa_insert_57-70	>=4	R	TETM	>8	R	neg	<=2	S	5	yes	yes
17150_6#90	17150_6#90	ERS708607	2014	early-PCV13	44042	3	VT	PCV13 unique	44042	GPS_ZA_3042	2062	1	5	53	32	14	20	199	17	VT>=50%	2-13-19	0.12	R	neg	neg	0.06	S	0.06	S	folP_aa_insert_57-70	2	I	neg	<=0.25	S	neg	<=2	S	2	yes	no
17150_6#91	17150_6#91	ERS708609	2014	early-PCV13	43700	12F	NVT	non-PCV	43700	GPS_ZA_3043	11063	1	8	11	4	6	4	6	7	VT>=50%	0-0-6	<=0.03	S	neg	neg	0.06	S	0.06	S	folA_I100L,folP_aa_insert_57-70	>=4	R	neg	<=0.25	S	neg	<=2	S	1	yes	no
17175_7#10	17175_7#10	ERS708274	2014	early-PCV13	41837	8	NVT	non-PCV	41837	GPS_ZA_2807	53	2	5	1	11	16	3	14	3	NVT>50%	3-6-NEW	<=0.03	S	neg	neg	0.06	S	0.06	S	neg	0.5	S	neg	<=0.25	S	neg	<=2	S	0	no	no
17175_7#11	17175_7#11	ERS708276	2014	early-PCV13	41969	7F	VT	PCV13 unique	41969	GPS_ZA_2808	156	7	11	10	1	6	8	1	6	VT>=50%	15-12-18	2	R	neg	neg	0.06	S	0.06	S	folA_I100L,folP_aa_insert_57-70	>=4	R	neg	<=0.25	S	neg	<=2	S	2	yes	no
17175_7#16	17175_7#16	ERS708285	2014	early-PCV13	42228	8	NVT	non-PCV	42228	GPS_ZA_2813	63	2	5	36	12	17	21	14	9	VT>=50%	24-27-8	0.5	R	ermB	ermB	>32	R	>2	R	neg	0.5	S	TETM	>8	R	neg	FlagFlag	S	4	yes	yes
17175_7#23	17175_7#23	ERS708298	2014	early-PCV13	42146	1	VT	PCV13 unique	42146	GPS_ZA_2819	12148	2	5	1	11	528	3	14	3	NVT>50%	3-6-5	<=0.03	S	neg	neg	0.06	S	0.06	S	neg	0.5	S	neg	<=0.25	S	neg	<=2	S	0	no	no
17175_7#24	17175_7#24	ERS708300	2014	early-PCV13	42234	9V	VT	PCV7	42234	GPS_ZA_2820	53	2	5	1	11	16	3	14	3	NVT>50%	0-6-5	<=0.03	S	neg	neg	0.06	S	0.06	S	neg	0.5	S	neg	<=0.25	S	neg	<=2	S	0	no	no
17175_7#25	17175_7#25	ERS708302	2014	early-PCV13	42450	8	NVT	non-PCV	42450	GPS_ZA_2821	445	2	5	29	5	42	3	18	3	NVT>50%	0-0-0	<=0.03	S	neg	neg	0.06	S	0.06	S	neg	0.5	S	neg	<=0.25	S	neg	<=2	S	0	no	no
17175_7#29	17175_7#29	ERS708311	2014	early-PCV13	41557	6B	VT	PCV7	41557	GPS_ZA_2824	11708	7	5	1	1	6	642	14	49	NVT-only	11-0-0	<=0.03	S	neg	neg	0.06	S	0.06	S	neg	0.5	S	neg	<=0.25	S	neg	<=2	S	0	no	no
17175_7#31	17175_7#31	ERS708315	2014	early-PCV13	42151	1	VT	PCV13 unique	42151	GPS_ZA_2826	989	12	5	89	8	6	112	14	26	NVT>50%	12-4-3	<=0.03	S	neg	neg	0.06	S	0.06	S	folA_I100L,folP_aa_insert_57-70	>=4	R	TETM	>8	R	cat	>=8	NS	3	yes	yes
17175_7#34	17175_7#34	ERS708321	2014	early-PCV13	42028	15B/C	NVT	non-PCV	42028	GPS_ZA_2829	4423	2	5	54	63	7	1	8	102	NVT>50%	84-1-242	0.25	R	neg	neg	0.06	S	0.06	S	folA_I100L,folP_aa_insert_57-70	>=4	R	neg	<=0.25	S	neg	<=2	S	2	yes	no
17175_7#39	17175_7#39	ERS708331	2014	early-PCV13	42155	1	VT	PCV13 unique	42155	GPS_ZA_2833	3358	1	2	29	1	43	14	8	57	NVT-only	12-4-2	<=0.03	S	neg	neg	0.06	S	0.06	S	neg	0.5	S	TET	>8	R	neg	<=2	S	1	yes	no
17175_7#46	17175_7#46	ERS708346	2014	early-PCV13	41804	13	NVT	non-PCV	41804	GPS_ZA_2839	989	12	5	89	8	6	112	14	26	NVT>50%	12-4-3	<=0.03	S	neg	neg	0.06	S	0.06	S	folP_aa_insert_57-70	2	I	TETM	>8	R	cat	>=8	NS	3	yes	yes
17175_7#49	17175_7#49	ERS708352	2014	early-PCV13	42466	22F	NVT	non-PCV	42466	GPS_ZA_2842	8835	10	16	54	1	9	3	75	61	NVT-only	2-0-418	0.06	S	neg	neg	0.06	S	0.06	S	neg	0.5	S	neg	<=0.25	S	neg	<=2	S	0	no	no
17175_7#56	17175_7#56	ERS708367	2014	early-PCV13	42277	15A	NVT	non-PCV	42277	GPS_ZA_2849	4879	1	10	9	43	5	20	118	178	NVT-only	2-0-2	<=0.03	S	neg	neg	0.06	S	0.06	S	neg	0.5	S	neg	<=0.25	S	neg	<=2	S	0	no	no
17175_7#57	17175_7#57	ERS708369	2014	early-PCV13	42546	23B	NVT	non-PCV	42546	GPS_ZA_2850	438	1	5	9	9	6	4	6	7	VT>=50%	2-0-6	<=0.03	S	neg	neg	0.06	S	0.06	S	neg	0.5	S	neg	<=0.25	S	neg	<=2	S	0	no	no
17175_7#62	17175_7#62	ERS708380	2014	early-PCV13	41840	12F	NVT	non-PCV	41840	GPS_ZA_2855	2416	43	60	1	1	11	14	19	56	VT>=50%	2-4-0	<=0.03	S	neg	neg	0.06	S	0.06	S	neg	0.5	S	neg	<=0.25	S	neg	<=2	S	0	no	no
17175_7#63	17175_7#63	ERS708382	2014	early-PCV13	42523	12F	NVT	non-PCV	42523	GPS_ZA_2856	8687	1	32	97	5	10	88	18	25	NVT-only	2-0-NEW	0.06	S	neg	neg	0.06	S	0.06	S	folA_I100L,folP_aa_insert_57-70	>=4	R	neg	<=0.25	S	neg	<=2	S	1	yes	no
17175_7#71	17175_7#71	ERS708398	2014	early-PCV13	42205	23A	NVT	non-PCV	42205	GPS_ZA_2863	5080	97	5	9	18	77	4	17	116	NVT>50%	0-2-0	<=0.03	S	neg	neg	0.06	S	0.06	S	folA_I100L,folP_aa_insert_57-70	>=4	R	neg	<=0.25	S	neg	<=2	S	1	yes	no
17175_7#72	17175_7#72	ERS708402	2014	early-PCV13	41429	6A	VT	PCV13 unique	41429	GPS_ZA_2865	53	2	5	1	11	16	3	14	3	NVT>50%	3-6-5	<=0.03	S	neg	neg	0.06	S	0.06	S	neg	0.5	S	neg	<=0.25	S	neg	<=2	S	0	no	no
17175_7#80	17175_7#80	ERS708418	2014	early-PCV13	41676	15A	NVT	non-PCV	41676	GPS_ZA_2873	53	2	5	1	11	16	3	14	3	NVT>50%	3-6-5	<=0.03	S	neg	neg	0.06	S	0.06	S	neg	0.5	S	neg	<=0.25	S	neg	<=2	S	0	no	no
17175_7#81	17175_7#81	ERS708420	2014	early-PCV13	42142	19F	VT	PCV7	42142	GPS_ZA_2874	5072	50	8	1	47	6	88	14	33	NVT>50%	1-0-2	<=0.03	S	neg	neg	0.06	S	0.06	S	folP_aa_insert_57-70	2	I	neg	<=0.25	S	neg	<=2	S	1	yes	no
17175_7#88	17175_7#88	ERS708433	2014	early-PCV13	41569	3	VT	PCV13 unique	41569	GPS_ZA_2880	11766	43	13	54	1	16	635	14	168	NVT-only	200-240-19	0.25	R	neg	neg	0.06	S	0.06	S	folA_I100L,folP_aa_insert_57-70	>=4	R	neg	<=0.25	S	neg	<=2	S	2	yes	no
17175_7#89	17175_7#89	ERS708434	2014	early-PCV13	42186	23F	VT	PCV7	42186	GPS_ZA_2881	989	12	5	89	8	6	112	14	26	NVT>50%	12-4-3	<=0.03	S	neg	neg	0.06	S	0.06	S	folP_aa_insert_57-70	2	I	TETM	>8	R	cat	>=8	NS	3	yes	yes
17175_8#18	17175_8#18	ERS708288	2014	early-PCV13	42896	8	NVT	non-PCV	42896	GPS_ZA_2900	11768	43	60	1	1	468	14	19	56	VT>=50%	2-4-0	<=0.03	S	neg	neg	0.06	S	0.06	S	folP_aa_insert_57-70	2	I	neg	<=0.25	S	neg	<=2	S	1	yes	no
17175_8#20	17175_8#20	ERS708293	2014	early-PCV13	43223	1	VT	PCV13 unique	43223	GPS_ZA_2902	7131	224	5	9	5	15	339	1	159	VT-only	19-NEW-NEW	0.25	R	neg	neg	0.06	S	0.06	S	folP_aa_insert_57-70	2	I	neg	<=0.25	S	neg	<=2	S	2	yes	no
17175_8#23	17175_8#23	ERS708299	2014	early-PCV13	42639	31	NVT	non-PCV	42639	GPS_ZA_2905	2068	2	40	4	19	10	1	27	36	NVT-only	0-0-2	<=0.03	S	neg	neg	0.06	S	0.06	S	folP_aa_insert_57-70	2	I	neg	<=0.25	S	neg	<=2	S	1	yes	no
17175_8#27	17175_8#27	ERS708307	2014	early-PCV13	43062	12F	NVT	non-PCV	43062	GPS_ZA_2909	53	2	5	1	11	16	3	14	3	NVT>50%	3-6-5	<=0.03	S	neg	neg	0.06	S	0.06	S	neg	0.5	S	neg	<=0.25	S	neg	<=2	S	0	no	no
17175_8#29	17175_8#29	ERS708310	2014	early-PCV13	43405	12F	NVT	non-PCV	43405	GPS_ZA_2911	612	10	18	4	1	7	19	31	2	VT-only	2-44-0	<=0.03	S	neg	neg	0.06	S	0.06	S	neg	0.5	S	neg	<=0.25	S	neg	<=2	S	0	no	no
17175_8#36	17175_8#36	ERS708324	2014	early-PCV13	43267	10A	NVT	non-PCV	43267	GPS_ZA_2918	5578	1	8	4	5	6	347	168	194	NVT-only	0-4-0	<=0.03	S	neg	neg	0.06	S	0.06	S	neg	0.5	S	neg	<=0.25	S	neg	<=2	S	0	no	no
17175_8#41	17175_8#41	ERS708334	2014	early-PCV13	42490	17F	NVT	non-PCV	42490	GPS_ZA_2922	6277	7	8	9	3	3	20	57	21	VT-only	221-274-411	0.25	R	neg	neg	0.06	S	0.06	S	folA_I100L,folP_aa_insert_57-70	>=4	R	neg	<=0.25	S	neg	<=2	S	2	yes	no
17175_8#56	17175_8#56	ERS708362	2014	early-PCV13	41696	8	NVT	non-PCV	41696	GPS_ZA_2937	8678	4	16	19	15	6	20	344	1	VT-only	13-NEW-497	4	R	ermB/mefA	ermB/mefA	>32	R	>2	R	folA_I100L,folP_aa_insert_57-70	>=4	R	TETM	>8	R	neg	<=2	S	5	yes	yes
17175_8#63	17175_8#63	ERS708376	2014	early-PCV13	42782	12F	NVT	non-PCV	42782	GPS_ZA_2944	2416	43	60	1	1	11	14	19	56	VT>=50%	2-4-0	<=0.03	S	neg	neg	0.06	S	0.06	S	neg	0.5	S	neg	<=0.25	S	neg	<=2	S	0	no	no
17175_8#66	17175_8#66	ERS708381	2014	early-PCV13	42961	16F	NVT	non-PCV	42961	GPS_ZA_2947	180	7	15	2	10	6	1	22	12	VT-only	2-3-2	<=0.03	S	neg	neg	0.06	S	0.06	S	neg	0.5	S	neg	<=0.25	S	neg	<=2	S	0	no	no
17175_8#7	17175_8#7	ERS708453	2014	early-PCV13	41609	10A	NVT	non-PCV	41609	GPS_ZA_2889	989	12	5	89	8	6	112	14	26	NVT>50%	12-4-3	<=0.03	S	neg	neg	0.06	S	0.06	S	folP_aa_insert_57-70	2	I	TETM	>8	R	cat	>=8	NS	3	yes	yes
17175_8#70	17175_8#70	ERS708389	2014	early-PCV13	41501	3	VT	PCV13 unique	41501	GPS_ZA_2951	7052	7	43	47	16	6	14	17	48	NVT>50%	218-NEW-171	0.25	R	neg	neg	0.06	S	0.06	S	folA_I100L,folP_aa_insert_57-70	>=4	R	neg	<=0.25	S	neg	<=2	S	2	yes	no
17175_8#71	17175_8#71	ERS708391	2014	early-PCV13	42793/42936	6C	NVT	non-PCV		GPS_ZA_2952	989	12	5	89	8	6	112	14	26	NVT>50%	12-4-3	<=0.03	S	neg	neg	0.06	S	0.06	S	folA_I100L,folP_aa_insert_57-70	>=4	R	TETM	>8	R	cat	>=8	NS	3	yes	yes
17175_8#72	17175_8#72	ERS708394	2014	early-PCV13	42183	1	VT	PCV13 unique	42183	GPS_ZA_2953	458	2	32	9	47	6	21	17	51	VT-only	0-26-2	<=0.03	S	neg	neg	0.06	S	0.06	S	neg	0.5	S	neg	<=0.25	S	neg	<=2	S	0	no	no
17175_8#73	17175_8#73	ERS708396	2014	early-PCV13	42762	17F	NVT	non-PCV	42762	GPS_ZA_2954	458	2	32	9	47	6	21	17	51	VT-only	0-26-2	<=0.03	S	neg	neg	0.06	S	0.06	S	neg	0.5	S	neg	<=0.25	S	neg	<=2	S	0	no	no
17175_8#75	17175_8#75	ERS708400	2014	early-PCV13	43122	19F	VT	PCV7	43122	GPS_ZA_2956	5026	12	5	4	8	6	112	14	26	NVT>50%	12-4-3	<=0.03	S	neg	neg	0.06	S	0.06	S	folP_aa_insert_57-70	2	I	TETM	>8	R	cat	>=8	NS	3	yes	yes
17175_8#76	17175_8#76	ERS708401	2014	early-PCV13	43337/43340	19F	VT	PCV7		GPS_ZA_2957	433	1	1	4	1	18	58	17	19	NVT-only	1-2-2	<=0.03	S	neg	neg	0.06	S	0.06	S	neg	0.5	S	neg	<=0.25	S	neg	<=2	S	0	no	no
17175_8#80	17175_8#80	ERS708409	2014	early-PCV13	42197	19A	VT	PCV13 unique	42197	GPS_ZA_2961	1221	7	5	1	5	15	12	14	70	VT-only	2-4-3	<=0.03	S	neg	neg	0.06	S	0.06	S	neg	0.5	S	neg	<=0.25	S	neg	<=2	S	0	no	no
17175_8#83	17175_8#83	ERS708415	2014	early-PCV13	43137/43356	10A	NVT	non-PCV		GPS_ZA_2964	989	12	5	89	8	6	112	14	26	NVT>50%	12-4-3	<=0.03	S	neg	neg	0.06	S	0.06	S	folP_aa_insert_57-70	2	I	TETM	>8	R	cat	>=8	NS	3	yes	yes
17175_8#88	17175_8#88	ERS708426	2014	early-PCV13	42343	8	NVT	non-PCV	42343	GPS_ZA_2969	11766	43	13	54	1	16	635	14	168	NVT-only	200-240-19	0.25	R	neg	neg	0.06	S	0.06	S	folA_I100L,folP_aa_insert_57-70	>=4	R	neg	<=0.25	S	neg	<=2	S	2	yes	no
17175_8#9	17175_8#9	ERS708457	2014	early-PCV13	41766	15A	NVT	non-PCV	41766	GPS_ZA_2891	10592	50	8	1	16	6	20	14	33	NVT>50%	1-0-0	<=0.03	S	neg	neg	0.06	S	0.06	S	neg	0.5	S	neg	<=0.25	S	neg	<=2	S	0	no	no
17175_8#91	17175_8#91	ERS708432	2014	early-PCV13	43139	3	VT	PCV13 unique	43139	GPS_ZA_2972	458	2	32	9	47	6	21	17	51	VT-only	0-26-2	<=0.03	S	neg	neg	0.06	S	0.06	S	neg	0.5	S	neg	<=0.25	S	neg	<=2	S	0	no	no
17175_8#92	17175_8#92	ERS708435	2014	early-PCV13	43593	12F	NVT	non-PCV	43593	GPS_ZA_2973	6236	8	13	11	4	15	20	168	68	VT>=50%	12-0-0	<=0.03	S	neg	neg	0.06	S	0.06	S	neg	0.5	S	neg	<=0.25	S	neg	<=2	S	0	no	no
18090_5#42	18090_5#42	ERS708283	2014	early-PCV13	42134	4	VT	PCV7	42134	GPS_ZA_2812	11104	10	5	226	1	7	19	9	2	VT-only	2-44-0	<=0.03	S	neg	neg	0.06	S	0.06	S	folP_aa_insert_57-70	2	I	neg	<=0.25	S	neg	<=2	S	1	yes	no
42139_2#101	42139_2#101	ERS8079877	2015	late-PCV13	44698	7C	NVT	non-PCV	44698	GPS_ZA_5055	2319	1	8	9	4	6	4	6	7	VT>=50%	2-0-6	<=0.03	S	neg	neg	0.06	S	0.06	S	neg	0.5	S	neg	<=0.25	S	neg	<=2	S	0	no	no
42139_2#104	42139_2#104	ERS8079942	2015	late-PCV13	45696	8	NVT	non-PCV	45696	GPS_ZA_5158	53	2	5	1	11	16	3	14	3	NVT>50%	3-6-5	<=0.03	S	neg	neg	0.06	S	0.06	S	neg	0.5	S	neg	<=0.25	S	neg	<=2	S	0	no	no
42139_2#108	42139_2#108	ERS8079943	2015	late-PCV13	45727	19A	VT	PCV13 unique	45727	GPS_ZA_5160	66	2	8	2	4	6	1	1	16	VT>=50%	1-0-0	<=0.03	S	neg	neg	0.06	S	0.06	S	neg	0.5	S	neg	<=0.25	S	neg	<=2	S	0	no	no
42139_2#111	42139_2#111	ERS8079986	2015	late-PCV13	44727/44730	12F	NVT	non-PCV	44727	GPS_ZA_5060	303	10	5	4	1	7	19	9	2	VT-only	2-44-0	<=0.03	S	neg	neg	0.06	S	0.06	S	folP_aa_insert_57-70	2	I	neg	<=0.25	S	neg	<=2	S	1	yes	no
42139_2#12	42139_2#12	ERS8079919	2015	late-PCV13	45562	19A	VT	PCV13 unique	45562	GPS_ZA_5136	2416	43	60	1	1	11	14	19	56	VT>=50%	2-4-0	<=0.03	S	neg	neg	0.06	S	0.06	S	neg	0.5	S	neg	<=0.25	S	neg	<=2	S	0	no	no
42139_2#123	42139_2#123	ERS8080078	2015	late-PCV13	46962	4	VT	PCV7	46962	GPS_ZA_5257	4956	7	8	146	15	25	20	6	93	NVT-only	0-0-0	<=0.03	S	neg	neg	0.06	S	0.06	S	neg	0.5	S	neg	<=0.25	S	neg	<=2	S	0	no	no
42139_2#142	42139_2#142	ERS8079952	2015	late-PCV13	45867	9N	NVT	non-PCV	45867	GPS_ZA_5169	5026	12	5	4	8	6	112	14	26	NVT>50%	12-4-3	<=0.03	S	neg	neg	0.06	S	0.06	S	folP_aa_insert_57-70	2	I	TETM	>8	R	cat	>=8	NS	3	yes	yes
42139_2#144	42139_2#144	ERS8079953	2015	late-PCV13	45885	10A	NVT	non-PCV	45885	GPS_ZA_5170	17760	1	25	34	1	36	20	450	Not assigned	N/A	NEW-NEW-NEW	0.12	R	mefA	neg	8	R	0.06	S	folA_I100L,folP_aa_insert_57-70	>=4	R	TETM	>8	R	cat	>=8	NS	5	yes	yes
42139_2#151	42139_2#151	ERS8080084	2015	late-PCV13	47070	3	VT	PCV13 unique	47070	GPS_ZA_5263	1221	7	5	1	5	15	12	14	70	VT-only	2-4-3	<=0.03	S	neg	neg	0.06	S	0.06	S	neg	0.5	S	neg	<=0.25	S	neg	<=2	S	0	no	no
42139_2#153	42139_2#153	ERS8080085	2015	late-PCV13	47082	12F	NVT	non-PCV	47082	GPS_ZA_5264	361	7	13	8	6	6	6	8	5	VT>=50%	7-1-455	0.25	R	neg	neg	0.06	S	0.06	S	folP_aa_insert_57-70	2	I	neg	<=0.25	S	neg	<=2	S	2	yes	no
42139_2#159	42139_2#159	ERS8080088	2015	late-PCV13	47110	19A	VT	PCV13 unique	47110	GPS_ZA_5267	53	2	5	1	11	16	3	14	3	NVT>50%	3-6-5	<=0.03	S	neg	neg	0.06	S	0.06	S	neg	0.5	S	neg	<=0.25	S	neg	<=2	S	0	no	no
42139_2#161	42139_2#161	ERS8079994	2015	late-PCV13	44844	9L	NVT	non-PCV	44844	GPS_ZA_5069	361	7	13	8	6	6	6	8	5	VT>=50%	7-1-455	0.25	R	neg	neg	0.06	S	0.06	S	folP_aa_insert_57-70	2	I	neg	<=0.25	S	neg	<=2	S	2	yes	no
42139_2#162	42139_2#162	ERS8079954	2015	late-PCV13	45920	16F	NVT	non-PCV	45920	GPS_ZA_5171	2416	43	60	1	1	11	14	19	56	VT>=50%	2-4-0	<=0.03	S	neg	neg	0.06	S	0.06	S	neg	0.5	S	neg	<=0.25	S	neg	<=2	S	0	no	no
42139_2#168	42139_2#168	ERS8079957	2015	late-PCV13	45997	19F	VT	PCV7	45997	GPS_ZA_5174	8687	1	32	97	5	10	88	18	25	NVT-only	2-0-394	0.06	S	neg	neg	0.06	S	0.06	S	folA_I100L,folP_aa_insert_57-70	>=4	R	neg	<=0.25	S	neg	<=2	S	1	yes	no
42139_2#170	42139_2#170	ERS8079958	2015	late-PCV13	46009	15A	NVT	non-PCV	46009	GPS_ZA_5175	7067	12	5	54	38	27	14	6	34	NVT>50%	2-2-0	<=0.03	S	neg	neg	0.06	S	0.06	S	folA_I100L,folP_aa_insert_57-70	>=4	R	neg	<=0.25	S	neg	<=2	S	1	yes	no
42139_2#171	42139_2#171	ERS8080001	2015	late-PCV13	44924	8	NVT	non-PCV	44924	GPS_ZA_5075	_	2	5	_	11	16	3	14	3	NVT>50%	3-6-5	<=0.03	S	neg	neg	0.06	S	0.06	S	neg	0.5	S	neg	<=0.25	S	neg	<=2	S	0	no	no
42139_2#173	42139_2#173	ERS8080002	2015	late-PCV13	44927	35B	NVT	non-PCV	44927	GPS_ZA_5076	66	2	8	2	4	6	1	1	16	VT>=50%	1-0-0	<=0.03	S	neg	neg	0.06	S	0.06	S	neg	0.5	S	neg	<=0.25	S	neg	<=2	S	0	no	no
42139_2#174	42139_2#174	ERS8079959	2015	late-PCV13	46011	18A	NVT	non-PCV	46011	GPS_ZA_5177	70	2	13	1	4	6	12	1	16	VT>=50%	23-0-0	<=0.03	S	neg	neg	0.06	S	0.06	S	neg	0.5	S	neg	<=0.25	S	neg	<=2	S	0	no	no
42139_2#176	42139_2#176	ERS8079961	2015	late-PCV13	46013	12F	NVT	non-PCV	46013	GPS_ZA_5178	3548	1	2	29	1	46	14	18	57	NVT-only	12-0-0	<=0.03	S	neg	neg	0.06	S	0.06	S	folP_aa_insert_57-70	2	I	neg	<=0.25	S	neg	<=2	S	1	yes	no
42139_2#177	42139_2#177	ERS8080089	2015	late-PCV13	47114	9N	NVT	non-PCV	47114	GPS_ZA_5268	12136	4	16	19	15	6	20	767	1	VT-only	13-49-36	4	R	ermB/mefA	ermB/mefA	>32	R	>2	R	folA_I100L,folP_aa_insert_57-70	>=4	R	TETM	>8	R	neg	<=2	S	5	yes	yes
42139_2#185	42139_2#185	ERS8080093	2015	late-PCV13	47157	19A	VT	PCV13 unique	47157	GPS_ZA_5272	8822	7	16	19	16	10	220	14	254	N/A	0-NEW-0	<=0.03	S	neg	neg	0.06	S	0.06	S	neg	0.5	S	neg	<=0.25	S	neg	<=2	S	0	no	no
42139_2#187	42139_2#187	ERS8080095	2015	late-PCV13	45197	21	NVT	non-PCV	45197	GPS_ZA_5273	180	7	15	2	10	6	1	22	12	VT-only	2-3-2	<=0.03	S	neg	neg	0.06	S	0.06	S	neg	0.5	S	neg	<=0.25	S	neg	<=2	S	0	no	no
42139_2#193	42139_2#193	ERS8080003	2015	late-PCV13	44938	34	NVT	non-PCV	44938	GPS_ZA_5078	5422	2	53	2	1	6	277	14	299	N/A	0-0-2	<=0.03	S	neg	neg	0.06	S	0.06	S	neg	0.5	S	neg	<=0.25	S	neg	<=2	S	0	no	no
42139_2#194	42139_2#194	ERS8079964	2015	late-PCV13	46017	12F	NVT	non-PCV	46017	GPS_ZA_5179	8873	13	2	9	1	6	1	14	Not assigned	N/A	0-44-0	<=0.03	S	neg	neg	0.06	S	0.06	S	neg	0.5	S	neg	<=0.25	S	neg	<=2	S	0	no	no
42139_2#196	42139_2#196	ERS8079962	2015	late-PCV13	46022	3	VT	PCV13 unique	46022	GPS_ZA_5180	2416	43	60	1	1	11	14	19	56	VT>=50%	2-4-0	<=0.03	S	neg	neg	0.06	S	0.06	S	neg	0.5	S	neg	<=0.25	S	neg	<=2	S	0	no	no
42139_2#197	42139_2#197	ERS8080006	2015	late-PCV13	44986	12F	NVT	non-PCV	44986	GPS_ZA_5080	10854	8	10	2	138	1	26	1	11	NVT>50%	2-0-2	<=0.03	S	neg	neg	0.06	S	0.06	S	neg	0.5	S	neg	<=0.25	S	neg	<=2	S	0	no	no
42139_2#198	42139_2#198	ERS8079963	2015	late-PCV13	46050	4	VT	PCV7	46050	GPS_ZA_5181	6258	1	5	53	32	14	20	14	17	VT>=50%	16-46-19	0.25	R	neg	neg	0.06	S	0.06	S	folA_I100L,folP_aa_insert_57-70	>=4	R	neg	<=0.25	S	neg	<=2	S	2	yes	no
42139_2#201	42139_2#201	ERS8080009	2015	late-PCV13	45008	15B/C	NVT	non-PCV	45008	GPS_ZA_5082	2416	43	60	1	1	11	14	19	56	VT>=50%	2-4-0	<=0.03	S	neg	neg	0.06	S	0.06	S	neg	0.5	S	neg	<=0.25	S	neg	<=2	S	0	no	no
42139_2#205	42139_2#205	ERS8080010	2015	late-PCV13	45072	9N	NVT	non-PCV	45072	GPS_ZA_5084	2416	43	60	1	1	11	14	19	56	VT>=50%	2-4-0	<=0.03	S	neg	neg	0.06	S	0.06	S	neg	0.5	S	neg	<=0.25	S	neg	<=2	S	0	no	no
42139_2#206	42139_2#206	ERS8079967	2015	late-PCV13	46086	19A	VT	PCV13 unique	46086	GPS_ZA_5185	458	2	32	9	47	6	21	17	51	VT-only	0-26-2	<=0.03	S	neg	neg	0.06	S	0.06	S	neg	0.5	S	neg	<=0.25	S	neg	<=2	S	0	no	no
42139_2#207	42139_2#207	ERS8080011	2015	late-PCV13	45077	13	NVT	non-PCV	45077	GPS_ZA_5085	2062	1	5	53	32	14	20	199	17	VT>=50%	16-13-19	0.25	R	neg	neg	0.06	S	0.06	S	folA_I100L,folP_aa_insert_57-70	>=4	R	neg	<=0.25	S	neg	<=2	S	2	yes	no
42139_2#208	42139_2#208	ERS8079969	2015	late-PCV13	46088	15A	NVT	non-PCV	46088	GPS_ZA_5186	11708	7	5	1	1	6	642	14	49	NVT-only	11-0-0	<=0.03	S	neg	neg	0.06	S	0.06	S	neg	0.5	S	neg	<=0.25	S	neg	<=2	S	0	no	no
42139_2#211	42139_2#211	ERS8080098	2015	late-PCV13	46136/46224/598	16F	NVT	non-PCV	46224	GPS_ZA_5277	4084	2	8	62	16	6	112	309	30	NVT>50%	2-0-0	<=0.03	S	neg	neg	0.06	S	0.06	S	folA_I100L,folP_aa_insert_57-70	>=4	R	neg	<=0.25	S	neg	<=2	S	1	yes	no
42139_2#217	42139_2#217	ERS8080101	2015	late-PCV13	46496	23A	NVT	non-PCV	46496	GPS_ZA_5280	10642	8	62	36	5	88	4	394	125	NVT-only	1-0-0	<=0.03	S	neg	neg	0.06	S	0.06	S	folP_aa_insert_57-70	2	I	neg	<=0.25	S	neg	<=2	S	1	yes	no
42139_2#223	42139_2#223	ERS8080104	2015	late-PCV13	46867	22F	NVT	non-PCV	46867	GPS_ZA_5283	1221	7	5	1	5	15	12	14	70	VT-only	2-4-3	<=0.03	S	neg	neg	0.06	S	0.06	S	neg	0.5	S	neg	<=0.25	S	neg	<=2	S	0	no	no
42139_2#225	42139_2#225	ERS8080013	2015	late-PCV13	45078	31	NVT	non-PCV	45078	GPS_ZA_5086	2283	13	5	1	1	17	8	14	352	N/A	0-0-NEW	<=0.03	S	neg	neg	0.06	S	0.06	S	folP_aa_insert_57-70	2	I	neg	<=0.25	S	neg	<=2	S	1	yes	no
42139_2#233	42139_2#233	ERS8080018	2015	late-PCV13	45152	3	VT	PCV13 unique	45152	GPS_ZA_5092	7105	10	65	321	1	15	1	75	92	NVT>50%	11-0-0	<=0.03	S	neg	neg	0.06	S	0.06	S	folA_I100L,folP_aa_insert_57-70	>=4	R	neg	<=0.25	S	neg	<=2	S	1	yes	no
42139_2#235	42139_2#235	ERS8080019	2015	late-PCV13	45185	9N	NVT	non-PCV	45185	GPS_ZA_5093	10663	10	20	14	16	6	1	29	32	NVT>50%	0-0-0	<=0.03	S	neg	neg	0.06	S	0.06	S	neg	0.5	S	neg	<=0.25	S	neg	<=2	S	0	no	no
42139_2#236	42139_2#236	ERS8079975	2015	late-PCV13	46151	15B/C	NVT	non-PCV	46151	GPS_ZA_5192	702	13	5	4	10	17	28	110	184	NVT-only	NEW-NEW-NEW	0.25	R	neg	neg	0.06	S	0.06	S	folA_I100L,folP_aa_insert_57-70	>=4	R	neg	<=0.25	S	neg	<=2	S	2	yes	no
42139_2#237	42139_2#237	ERS8080021	2015	late-PCV13	45193	12F	NVT	non-PCV	45193	GPS_ZA_5094	2416	43	60	1	1	11	14	19	56	VT>=50%	2-4-0	<=0.03	S	neg	neg	0.06	S	0.06	S	neg	0.5	S	neg	<=0.25	S	neg	<=2	S	0	no	no
42139_2#243	42139_2#243	ERS8080106	2015	late-PCV13	47058	23A	NVT	non-PCV	47058	GPS_ZA_5285	989	12	5	89	8	6	112	14	26	NVT>50%	12-4-3	<=0.03	S	neg	neg	0.06	S	0.06	S	folP_aa_insert_57-70	2	I	TETM	>8	R	cat	>=8	NS	3	yes	yes
42139_2#251	42139_2#251	ERS8080110	2015	late-PCV13	47212	22F	NVT	non-PCV	47212	GPS_ZA_5289	2062	1	5	53	32	14	20	199	17	VT>=50%	16-13-NEW	0.25	R	neg	neg	0.06	S	0.06	S	folA_I100L,folP_aa_insert_57-70	>=4	R	neg	<=0.25	S	neg	<=2	S	2	yes	no
42139_2#253	42139_2#253	ERS8080111	2015	late-PCV13	47216	23F	VT	PCV7	47216	GPS_ZA_5290	4423	2	5	54	63	7	1	8	102	NVT>50%	84-1-242	0.25	R	neg	neg	0.06	S	0.06	S	folA_I100L,folP_aa_insert_57-70	>=4	R	neg	<=0.25	S	neg	<=2	S	2	yes	no
42139_2#260	42139_2#260	ERS8079979	2015	late-PCV13	46194	18C	VT	PCV7	46194	GPS_ZA_5196	2062	1	5	53	32	14	20	199	17	VT>=50%	16-13-19	0.25	R	neg	neg	0.06	S	0.06	S	folA_I100L,folP_aa_insert_57-70	>=4	R	neg	<=0.25	S	neg	<=2	S	2	yes	no
42139_2#262	42139_2#262	ERS8079980	2015	late-PCV13	46236	38	NVT	non-PCV	46236	GPS_ZA_5197	3847	65	5	1	11	16	3	14	3	NVT>50%	3-NEW-5	<=0.03	S	neg	neg	0.06	S	0.06	S	neg	0.5	S	neg	<=0.25	S	neg	<=2	S	0	no	no
42139_2#263	42139_2#263	ERS8079881	2015	late-PCV13	45187	22A	NVT	non-PCV	45187	GPS_ZA_5099	2068	2	40	4	19	10	1	27	36	NVT-only	0-0-2	<=0.03	S	neg	neg	0.06	S	0.06	S	folP_aa_insert_57-70	2	I	neg	<=0.25	S	neg	<=2	S	1	yes	no
42139_2#265	42139_2#265	ERS8079883	2015	late-PCV13	44651	1	VT	PCV13 unique	44651	GPS_ZA_5100	53	2	5	1	11	16	3	14	3	NVT>50%	3-6-5	<=0.03	S	neg	neg	0.06	S	0.06	S	neg	0.5	S	neg	<=0.25	S	neg	<=2	S	0	no	no
42139_2#270	42139_2#270	ERS8079984	2015	late-PCV13	46265	3	VT	PCV13 unique	46265	GPS_ZA_5201	8659	1	5	53	32	14	20	1	17	VT>=50%	NEW-12-19	0.25	R	neg	neg	0.06	S	0.06	S	folA_I100L,folP_aa_insert_57-70	FlagFlag	Flag	neg	<=0.25	S	neg	<=2	S	1	yes	no
42139_2#272	42139_2#272	ERS8080023	2015	late-PCV13	46278	8	NVT	non-PCV	46278	GPS_ZA_5202	361	7	13	8	6	6	6	8	5	VT>=50%	7-1-455	0.25	R	neg	neg	0.06	S	0.06	S	folP_aa_insert_57-70	2	I	neg	<=0.25	S	neg	<=2	S	2	yes	no
42139_2#273	42139_2#273	ERS8080113	2015	late-PCV13	47227	4	VT	PCV7	47227	GPS_ZA_5292	3135	5	19	2	17	6	22	9	10	VT>=50%	150-1-22	0.25	R	neg	neg	0.06	S	0.06	S	folA_I100L,folP_aa_insert_57-70	>=4	R	TETM	>8	R	neg	<=2	S	3	yes	yes
42139_2#275	42139_2#275	ERS8080114	2015	late-PCV13	47228	33F	NVT	non-PCV	47228	GPS_ZA_5293	2062	1	5	53	32	14	20	199	17	VT>=50%	NEW-NEW-19	0.25	R	neg	neg	0.06	S	0.06	S	folP_aa_insert_57-70	2	I	neg	<=0.25	S	neg	<=2	S	2	yes	no
42139_2#281	42139_2#281	ERS8080117	2015	late-PCV13	47279	4	VT	PCV7	47279	GPS_ZA_5296	11055	50	8	1	16	6	88	309	33	NVT>50%	1-0-0	<=0.03	S	neg	neg	0.06	S	0.06	S	neg	0.5	S	neg	<=0.25	S	neg	<=2	S	0	no	no
42139_2#285	42139_2#285	ERS8080119	2015	late-PCV13	47373	22F	NVT	non-PCV	47373	GPS_ZA_5298	1221	7	5	1	5	15	12	14	70	VT-only	2-4-3	<=0.03	S	neg	neg	0.06	S	0.06	S	neg	0.5	S	neg	<=0.25	S	neg	<=2	S	0	no	no
42139_2#289	42139_2#289	ERS8079889	2015	late-PCV13	45111	34	NVT	non-PCV	45111	GPS_ZA_5105	347	12	8	9	3	3	20	57	21	VT-only	221-274-411	0.25	R	neg	neg	0.06	S	0.06	S	folA_I100L,folP_aa_insert_57-70	>=4	R	neg	<=0.25	S	neg	<=2	S	2	yes	no
42139_2#29	42139_2#29	ERS8080056	2015	late-PCV13	46629	3	VT	PCV13 unique	46629	GPS_ZA_5234	_	10	13	4	16	15	1	31	142	NVT-only	0-4-3	<=0.03	S	neg	neg	0.06	S	0.06	S	neg	0.5	S	neg	<=0.25	S	neg	<=2	S	0	no	no
42139_2#303	42139_2#303	ERS8079895	2015	late-PCV13	45297	19A	VT	PCV13 unique	45297	GPS_ZA_5112	241	25	31	4	16	32	28	44	95	NVT-only	2-0-2	<=0.03	S	neg	neg	0.06	S	0.06	S	neg	0.5	S	neg	<=0.25	S	neg	<=2	S	0	no	no
42139_2#304	42139_2#304	ERS8080031	2015	late-PCV13	46353	7F	VT	PCV13 unique	46353	GPS_ZA_5210	5026	12	5	4	8	6	112	14	26	NVT>50%	12-4-3	<=0.03	S	neg	neg	0.06	S	0.06	S	folP_aa_insert_57-70	2	I	TETM	>8	R	cat	>=8	NS	3	yes	yes
42139_2#309	42139_2#309	ERS8080123	2015	late-PCV13	47436	35B	NVT	non-PCV	47436	GPS_ZA_5302	989	12	5	89	8	6	112	14	26	NVT>50%	12-4-3	<=0.03	S	neg	neg	0.06	S	0.06	S	folP_aa_insert_57-70	2	I	TETM	>8	R	cat	>=8	NS	3	yes	yes
42139_2#31	42139_2#31	ERS8080055	2015	late-PCV13	46631	10A	NVT	non-PCV	46631	GPS_ZA_5235	700	12	11	2	6	6	22	14	10	VT>=50%	17-15-22	0.5	R	neg	neg	0.06	S	0.06	S	folA_I100L,folP_aa_insert_57-70	>=4	R	TETM	>8	R	neg	<=2	S	3	yes	yes
42139_2#315	42139_2#315	ERS8080125	2015	late-PCV13	47465	13	NVT	non-PCV	47465	GPS_ZA_5305	1222	8	32	4	1	6	116	6	162	VT-only	23-0-2	<=0.03	S	neg	neg	0.06	S	0.06	S	neg	0.5	S	neg	<=0.25	S	neg	<=2	S	0	no	no
42139_2#317	42139_2#317	ERS8080126	2015	late-PCV13	47472	31	NVT	non-PCV	47472	GPS_ZA_5306	2062	1	5	53	32	14	20	199	17	VT>=50%	16-13-19	0.25	R	neg	neg	0.06	S	0.06	S	folA_I100L,folP_aa_insert_57-70	>=4	R	neg	<=0.25	S	neg	<=2	S	2	yes	no
42139_2#319	42139_2#319	ERS8080128	2015	late-PCV13	47476	8	NVT	non-PCV	47476	GPS_ZA_5307	11766	43	13	54	1	16	635	14	168	NVT-only	200-240-19	0.25	R	neg	neg	0.06	S	0.06	S	folA_I100L,folP_aa_insert_57-70	>=4	R	neg	<=0.25	S	neg	<=2	S	2	yes	no
42139_2#32	42139_2#32	ERS8080151	2015	late-PCV13	44917	35B	NVT	non-PCV	44917	GPS_ZA_5331	218	10	20	14	1	6	1	29	32	NVT>50%	2-0-2	<=0.03	S	neg	neg	0.06	S	0.06	S	neg	0.5	S	neg	<=0.25	S	neg	<=2	S	0	no	no
42139_2#322	42139_2#322	ERS8080032	2015	late-PCV13	46356	12F	NVT	non-PCV	46356	GPS_ZA_5211	5624	8	8	36	5	6	4	394	125	NVT-only	1-0-0	<=0.03	S	neg	neg	0.06	S	0.06	S	folA_I100L,folP_aa_insert_57-70	>=4	R	neg	<=0.25	S	neg	<=2	S	1	yes	no
42139_2#323	42139_2#323	ERS8079899	2015	late-PCV13	45344	12F	NVT	non-PCV	45344	GPS_ZA_5116	10592	50	8	1	16	6	20	14	33	NVT>50%	1-0-0	<=0.03	S	neg	neg	0.06	S	0.06	S	folA_I100L,folP_aa_insert_57-70	>=4	R	neg	<=0.25	S	neg	<=2	S	1	yes	no
42139_2#324	42139_2#324	ERS8080033	2015	late-PCV13	46374	13	NVT	non-PCV	46374	GPS_ZA_5212	8687	1	32	97	5	10	88	18	25	NVT-only	2-0-394	0.06	S	neg	neg	0.06	S	0.06	S	folA_I100L,folP_aa_insert_57-70	>=4	R	neg	<=0.25	S	neg	<=2	S	1	yes	no
42139_2#327	42139_2#327	ERS8079901	2015	late-PCV13	45382	3	VT	PCV13 unique	45382	GPS_ZA_5118	6236	8	13	11	4	15	20	168	68	VT>=50%	12-0-0	<=0.03	S	neg	neg	0.06	S	0.06	S	neg	0.5	S	neg	<=0.25	S	neg	<=2	S	0	no	no
42139_2#328	42139_2#328	ERS8080035	2015	late-PCV13	46401	35B	NVT	non-PCV	46401	GPS_ZA_5214	5026	12	5	4	8	6	112	14	26	NVT>50%	12-4-NEW	<=0.03	S	neg	neg	0.06	S	0.06	S	folP_aa_insert_57-70	2	I	TETM	>8	R	cat	>=8	NS	3	yes	yes
42139_2#329	42139_2#329	ERS8079902	2015	late-PCV13	45383	19A	VT	PCV13 unique	45383	GPS_ZA_5119	393	10	43	41	18	13	49	6	38	NVT-only	2-4-0	<=0.03	S	neg	neg	0.06	S	0.06	S	neg	0.5	S	neg	<=0.25	S	neg	<=2	S	0	no	no
42139_2#331	42139_2#331	ERS8079903	2015	late-PCV13	45389	17F	NVT	non-PCV	45389	GPS_ZA_5120	8821	5	13	19	2	10	1	27	35	NVT-only	0-0-0	<=0.03	S	neg	neg	0.06	S	0.06	S	neg	0.5	S	neg	<=0.25	S	neg	<=2	S	0	no	no
42139_2#337	42139_2#337	ERS8080129	2015	late-PCV13	47499	14	VT	PCV7	47499	GPS_ZA_5308	458	2	32	9	47	6	21	17	51	VT-only	0-26-2	<=0.03	S	neg	neg	0.06	S	0.06	S	neg	0.5	S	neg	<=0.25	S	neg	<=2	S	0	no	no
42139_2#34	42139_2#34	ERS8079921	2015	late-PCV13	45575	23B	NVT	non-PCV	45575	GPS_ZA_5139	1221	7	5	1	5	15	12	14	70	VT-only	2-4-3	<=0.03	S	neg	neg	0.06	S	0.06	S	neg	0.5	S	neg	<=0.25	S	neg	<=2	S	0	no	no
42139_2#354	42139_2#354	ERS8079908	2015	late-PCV13	45425	4	VT	PCV7	45425	GPS_ZA_5124	53	2	5	1	11	16	3	14	3	NVT>50%	3-6-5	<=0.03	S	neg	neg	0.06	S	0.06	S	neg	0.5	S	neg	<=0.25	S	neg	<=2	S	0	no	no
42139_2#359	42139_2#359	ERS8080043	2015	late-PCV13	46466	4	VT	PCV7	46466	GPS_ZA_5222	_	1	8	36	5	6	79	5	194	NVT-only	0-0-3	<=0.03	S	neg	neg	0.06	S	0.06	S	neg	0.5	S	neg	<=0.25	S	neg	<=2	S	0	no	no
42139_2#360	42139_2#360	ERS8079910	2015	late-PCV13	45443	6C	NVT	non-PCV	45443	GPS_ZA_5127	3544	10	20	8	1	6	1	29	32	NVT>50%	2-0-2	<=0.03	S	neg	neg	0.06	S	0.06	S	neg	0.5	S	neg	<=0.25	S	neg	<=2	S	0	no	no
42139_2#364	42139_2#364	ERS8079912	2015	late-PCV13	45459	3	VT	PCV13 unique	45459	GPS_ZA_5129	2416	43	60	1	1	11	14	19	56	VT>=50%	2-4-0	<=0.03	S	neg	neg	0.06	S	0.06	S	neg	0.5	S	neg	<=0.25	S	neg	<=2	S	0	no	no
42139_2#367	42139_2#367	ERS8080047	2015	late-PCV13	46522	12F	NVT	non-PCV	46522	GPS_ZA_5226	6279	15	29	4	21	30	1	5	14	VT-only	NEW-212-NEW	0.25	R	ermB	ermB	>32	R	>2	R	folP_aa_insert_57-70	2	I	TETM	>8	R	cat	>=8	NS	6	yes	yes
42139_2#4	42139_2#4	ERS8079915	2015	late-PCV13	45501	12F	NVT	non-PCV	45501	GPS_ZA_5132	70	2	13	1	4	6	12	1	16	VT>=50%	23-0-0	<=0.03	S	neg	neg	0.06	S	0.06	S	neg	0.5	S	neg	<=0.25	S	neg	<=2	S	0	no	no
42139_2#48	42139_2#48	ERS8079929	2015	late-PCV13	45641	8	NVT	non-PCV	45641	GPS_ZA_5146	361	7	13	8	6	6	6	8	5	VT>=50%	7-1-455	0.25	R	neg	neg	0.06	S	0.06	S	folP_aa_insert_57-70	2	I	neg	<=0.25	S	neg	<=2	S	2	yes	no
42139_2#5	42139_2#5	ERS8080014	2015	late-PCV13	45088	19F	VT	PCV7	45088	GPS_ZA_5088	853	16	13	4	18	6	108	14	27	VT-only	79-0-194	0.06	S	neg	neg	0.06	S	0.06	S	folA_I100L,folP_aa_insert_57-70	>=4	R	neg	<=0.25	S	neg	<=2	S	1	yes	no
42139_2#50	42139_2#50	ERS8080153	2015	late-PCV13	45067	8	NVT	non-PCV	45067	GPS_ZA_5332	156	7	11	10	1	6	8	1	6	VT>=50%	15-12-NEW	2	R	mefA	neg	8	R	0.06	S	folA_I100L,folP_aa_insert_57-70	>=4	R	TETM	>8	R	neg	<=2	S	4	yes	yes
42139_2#52	42139_2#52	ERS8080154	2015	late-PCV13	45163	10F	NVT	non-PCV	45163	GPS_ZA_5333	5080	97	5	9	18	77	4	17	116	NVT>50%	0-2-0	<=0.03	S	neg	neg	0.06	S	0.06	S	folA_I100L,folP_aa_insert_57-70	>=4	R	neg	<=0.25	S	neg	<=2	S	1	yes	no
42139_2#53	42139_2#53	ERS8080059	2015	late-PCV13	46645	14	VT	PCV7	46645	GPS_ZA_5238	_	43	60	1	1	11	_	19	56	VT>=50%	2-4-0	<=0.03	S	neg	neg	0.06	S	0.06	S	neg	0.5	S	neg	<=0.25	S	neg	<=2	S	0	no	no
42139_2#54	42139_2#54	ERS8080155	2015	late-PCV13	45370	12F	NVT	non-PCV	45370	GPS_ZA_5334	458	2	32	9	47	6	21	17	51	VT-only	0-26-2	<=0.03	S	neg	neg	0.06	S	0.06	S	neg	0.5	S	neg	<=0.25	S	neg	<=2	S	0	no	no
42139_2#55	42139_2#55	ERS8080060	2015	late-PCV13	46651	13	NVT	non-PCV	46651	GPS_ZA_5239	12245	8	8	62	16	6	130	309	30	NVT>50%	2-0-0	<=0.03	S	neg	neg	0.06	S	0.06	S	folP_aa_insert_57-70	2	I	neg	<=0.25	S	neg	<=2	S	1	yes	no
42139_2#56	42139_2#56	ERS8080156	2015	late-PCV13	45374	33D	NVT	non-PCV	45374	GPS_ZA_5335	230	12	19	2	17	6	22	14	10	VT>=50%	17-46-131	2	R	ermB	ermB	>32	R	>2	R	folA_I100L,folP_aa_insert_57-70	>=4	R	TET	>8	R	neg	<=2	S	5	yes	yes
42139_2#57	42139_2#57	ERS8080061	2015	late-PCV13	46672	6B	VT	PCV7	46672	GPS_ZA_5240	70	2	13	1	4	6	12	1	16	VT>=50%	23-0-0	<=0.03	S	neg	neg	0.06	S	0.06	S	folA_I100L,folP_aa_insert_57-70	>=4	R	neg	<=0.25	S	neg	<=2	S	1	yes	no
42139_2#58	42139_2#58	ERS8080157	2015	late-PCV13	45460	12F	NVT	non-PCV	45460	GPS_ZA_5336	2909	2	62	1	25	6	20	6	37	VT-only	200-241-458	0.25	R	neg	neg	0.06	S	0.06	S	folP_aa_insert_57-70	2	I	neg	<=0.25	S	neg	<=2	S	2	yes	no
42139_2#60	42139_2#60	ERS8080158	2015	late-PCV13	45675	10A	NVT	non-PCV	45675	GPS_ZA_5337	53	2	5	1	11	16	3	14	3	NVT>50%	3-6-5	<=0.03	S	neg	neg	0.06	S	0.06	S	neg	0.5	S	neg	<=0.25	S	neg	<=2	S	0	no	no
42139_2#61	42139_2#61	ERS8080063	2015	late-PCV13	46700	19A	VT	PCV13 unique	46700	GPS_ZA_5242	2062	1	5	53	32	14	20	199	17	VT>=50%	16-13-19	0.25	R	neg	neg	0.06	S	0.06	S	folA_I100L,folP_aa_insert_57-70	>=4	R	neg	<=0.25	S	neg	<=2	S	2	yes	no
42139_2#62	42139_2#62	ERS8080160	2015	late-PCV13	45975	4	VT	PCV7	45975	GPS_ZA_5338	7067	12	5	54	38	27	14	6	34	NVT>50%	2-2-0	<=0.03	S	neg	neg	0.06	S	0.06	S	folP_aa_insert_57-70	2	I	neg	<=0.25	S	neg	<=2	S	1	yes	no
42139_2#64	42139_2#64	ERS8080159	2015	late-PCV13	46123	7F	VT	PCV13 unique	46123	GPS_ZA_5339	5073	51	9	4	13	15	20	28	13	VT>=50%	0-4-0	<=0.03	S	neg	neg	0.06	S	0.06	S	neg	0.5	S	neg	<=0.25	S	neg	<=2	S	0	no	no
42139_2#68	42139_2#68	ERS8079931	2015	late-PCV13	45676	19A	VT	PCV13 unique	45676	GPS_ZA_5148	2062	1	5	53	32	14	20	199	17	VT>=50%	NEW-13-19	0.25	R	neg	neg	0.06	S	0.06	S	folA_I100L,folP_aa_insert_57-70	>=4	R	neg	<=0.25	S	neg	<=2	S	2	yes	no
42139_2#69	42139_2#69	ERS8079870	2015	late-PCV13	44570	23A	NVT	non-PCV	44570	GPS_ZA_5047	445	2	5	29	5	42	3	18	3	NVT>50%	0-0-0	<=0.03	S	neg	neg	0.06	S	0.06	S	neg	0.5	S	neg	<=0.25	S	neg	<=2	S	0	no	no
42139_2#7	42139_2#7	ERS8079885	2015	late-PCV13	44893	4	VT	PCV7	44893	GPS_ZA_5103	1221	7	5	1	5	15	12	14	70	VT-only	2-4-3	<=0.03	S	neg	neg	0.06	S	0.06	S	neg	0.5	S	neg	<=0.25	S	neg	<=2	S	0	no	no
42139_2#70	42139_2#70	ERS8079932	2015	late-PCV13	45733	35B	NVT	non-PCV	45733	GPS_ZA_5149	11063	1	8	11	4	6	4	6	7	VT>=50%	0-0-6	<=0.03	S	neg	neg	0.06	S	0.06	S	folA_I100L,folP_aa_insert_57-70	>=4	R	neg	<=0.25	S	neg	<=2	S	1	yes	no
42139_2#71	42139_2#71	ERS8079871	2015	late-PCV13	44610	8	NVT	non-PCV	44610	GPS_ZA_5048	458	2	32	9	47	6	21	17	51	VT-only	0-26-2	<=0.03	S	neg	neg	0.06	S	0.06	S	neg	0.5	S	neg	<=0.25	S	neg	<=2	S	0	no	no
42139_2#77	42139_2#77	ERS8079872	2015	late-PCV13	44650	9N	NVT	non-PCV	44650	GPS_ZA_5051	10663	10	20	14	16	6	1	29	32	NVT>50%	0-0-0	<=0.03	S	neg	neg	0.06	S	0.06	S	neg	0.5	S	neg	<=0.25	S	neg	<=2	S	0	no	no
42139_2#8	42139_2#8	ERS8079917	2015	late-PCV13	45549	19A	VT	PCV13 unique	45549	GPS_ZA_5134	7895	1	5	54	32	14	20	199	17	VT>=50%	NEW-13-19	0.25	R	neg	neg	0.06	S	0.06	S	folA_I100L,folP_aa_insert_57-70	>=4	R	neg	<=0.25	S	neg	<=2	S	2	yes	no
42139_2#80	42139_2#80	ERS8079938	2015	late-PCV13	45468	11A	NVT	non-PCV	45468	GPS_ZA_5154	3983	8	5	7	12	15	16	6	137	NVT-only	1-2-0	<=0.03	S	neg	neg	0.06	S	0.06	S	neg	0.5	S	neg	<=0.25	S	neg	<=2	S	0	no	no
42139_2#82	42139_2#82	ERS8080161	2015	late-PCV13	46229	12F	NVT	non-PCV	46229	GPS_ZA_5340	2062	1	5	53	32	14	20	199	17	VT>=50%	16-13-19	0.25	R	neg	neg	0.06	S	0.06	S	folA_I100L,folP_aa_insert_57-70	>=4	R	neg	<=0.25	S	neg	<=2	S	2	yes	no
42139_2#84	42139_2#84	ERS8080162	2015	late-PCV13	46242	10A	NVT	non-PCV	46242	GPS_ZA_5341	445	2	5	29	5	42	3	18	3	NVT>50%	0-0-0	<=0.03	S	neg	neg	0.06	S	0.06	S	neg	0.5	S	neg	<=0.25	S	neg	<=2	S	0	no	no
42139_2#85	42139_2#85	ERS8080067	2015	late-PCV13	46765	34	NVT	non-PCV	46765	GPS_ZA_5246	2059	15	29	4	21	30	27	1	14	VT-only	217-12-19	0.25	R	mefA	neg	8	R	0.06	S	folP_aa_insert_57-70	2	I	TETM	>8	R	neg	<=2	S	4	yes	yes
42139_2#86	42139_2#86	ERS8080163	2015	late-PCV13	46266	4	VT	PCV7	46266	GPS_ZA_5342	1221	7	5	1	5	15	12	14	70	VT-only	2-4-3	<=0.03	S	neg	neg	0.06	S	0.06	S	neg	0.5	S	neg	<=0.25	S	neg	<=2	S	0	no	no
42139_2#87	42139_2#87	ERS8080068	2015	late-PCV13	46796	6A	VT	PCV13 unique	46796	GPS_ZA_5247	10068	1	5	23	18	42	3	18	3	NVT>50%	2-0-2	<=0.03	S	neg	neg	0.06	S	0.06	S	neg	0.5	S	neg	<=0.25	S	neg	<=2	S	0	no	no
42139_2#88	42139_2#88	ERS8080164	2015	late-PCV13	46348	7C	NVT	non-PCV	46348	GPS_ZA_5343	1221	7	5	1	5	15	12	14	70	VT-only	2-4-3	<=0.03	S	neg	neg	0.06	S	0.06	S	neg	0.5	S	neg	<=0.25	S	neg	<=2	S	0	no	no
42139_2#89	42139_2#89	ERS8080069	2015	late-PCV13	46801	19A	VT	PCV13 unique	46801	GPS_ZA_5248	445	2	5	29	5	42	3	18	3	NVT>50%	0-0-0	<=0.03	S	neg	neg	0.06	S	0.06	S	folA_I100L	2	I	neg	<=0.25	S	neg	<=2	S	1	yes	no
42139_2#90	42139_2#90	ERS8080165	2015	late-PCV13	46371	23F	VT	PCV7	46371	GPS_ZA_5344	5647	15	5	54	1	197	1	168	52	NVT>50%	NEW-0-0	<=0.03	S	neg	neg	0.06	S	0.06	S	neg	0.5	S	neg	<=0.25	S	neg	<=2	S	0	no	no
42139_2#92	42139_2#92	ERS8080166	2015	late-PCV13	46491	9V	VT	PCV7	46491	GPS_ZA_5345	444	1	2	29	1	43	14	18	57	NVT-only	12-0-0	<=0.03	S	mefA	neg	8	R	0.06	S	neg	0.5	S	TETM	>8	R	neg	<=2	S	2	yes	no
42139_2#96	42139_2#96	ERS8080619	2015	late-PCV13	46753	8	NVT	non-PCV	46753	GPS_ZA_5347	53	2	5	1	11	16	3	14	3	NVT>50%	3-6-5	<=0.03	S	neg	neg	0.06	S	0.06	S	neg	0.5	S	neg	<=0.25	S	neg	<=2	S	0	no	no
42139_2#98	42139_2#98	ERS8079937	2015	late-PCV13	45507	12F	NVT	non-PCV	45507	GPS_ZA_5155	3329	7	13	4	8	6	20	18	72	NVT-only	0-0-2	<=0.03	S	neg	neg	0.06	S	0.06	S	folA_I100L,folP_aa_insert_57-70	>=4	R	neg	<=0.25	S	neg	<=2	S	1	yes	no
42139_2#99	42139_2#99	ERS8079875	2015	late-PCV13	44693	12F	NVT	non-PCV	44693	GPS_ZA_5054	10747	1	5	4	5	5	220	5	18	VT>=50%	38-212-NEW	2	R	ermB	ermB	>32	R	>2	R	folP_aa_insert_57-70	2	I	TETM	>8	R	neg	<=2	S	5	yes	yes
42139_2#124	42139_2#124	ERS8080171	2016	late-PCV13	47631	23A	NVT	non-PCV	47631	GPS_ZA_5353	10667	50	5	1	4	6	88	14	33	NVT>50%	1-0-0	<=0.03	S	neg	neg	0.06	S	0.06	S	folP_aa_insert_57-70	2	I	neg	<=0.25	S	neg	<=2	S	1	yes	no
42139_2#146	42139_2#146	ERS8080174	2016	late-PCV13	47681	38	NVT	non-PCV	47681	GPS_ZA_5356	11063	1	8	11	4	6	4	6	7	VT>=50%	0-0-6	<=0.03	S	neg	neg	0.06	S	0.06	S	folA_I100L,folP_aa_insert_57-70	>=4	R	neg	<=0.25	S	neg	<=2	S	1	yes	no
42139_2#156	42139_2#156	ERS8080179	2016	late-PCV13	47922	12F	NVT	non-PCV	47922	GPS_ZA_5361	12348	12	9	4	1	67	33	1	527	N/A	0-0-21	0.06	S	neg	neg	0.06	S	0.06	S	neg	0.5	S	neg	<=0.25	S	neg	<=2	S	0	no	no
42139_2#178	42139_2#178	ERS8080182	2016	late-PCV13	47955	9N	NVT	non-PCV	47955	GPS_ZA_5364	989	12	5	89	8	6	112	14	26	NVT>50%	12-4-3	<=0.03	S	neg	neg	0.06	S	0.06	S	folP_aa_insert_57-70	2	I	TETM	>8	R	cat	>=8	NS	3	yes	yes
42139_2#184	42139_2#184	ERS8080185	2016	late-PCV13	48003	7C	NVT	non-PCV	48003	GPS_ZA_5367	_	1	5	36	5	6	14	394	125	NVT-only	1-0-0	<=0.03	S	neg	neg	0.06	S	0.06	S	neg	0.5	S	neg	<=0.25	S	neg	<=2	S	0	no	no
42139_2#186	42139_2#186	ERS8080186	2016	late-PCV13	48006	12F	NVT	non-PCV	48006	GPS_ZA_5368	6189	7	5	1	4	6	31	14	49	NVT-only	11-0-0	<=0.03	S	neg	neg	0.06	S	0.06	S	neg	0.5	S	neg	<=0.25	S	neg	<=2	S	0	no	no
42139_2#188	42139_2#188	ERS8080187	2016	late-PCV13	48008	8	NVT	non-PCV	48008	GPS_ZA_5369	2062	1	5	53	32	14	20	199	17	VT>=50%	16-13-19	0.25	R	neg	neg	0.06	S	0.06	S	folA_I100L,folP_aa_insert_57-70	>=4	R	neg	<=0.25	S	neg	<=2	S	2	yes	no
42139_2#190	42139_2#190	ERS8080188	2016	late-PCV13	48017	17F	NVT	non-PCV	48017	GPS_ZA_5370	1535	7	13	8	6	6	1	11	5	VT>=50%	11-0-3	<=0.03	S	neg	neg	0.06	S	0.06	S	folP_aa_insert_57-70	2	I	neg	<=0.25	S	neg	<=2	S	1	yes	no
42139_2#210	42139_2#210	ERS8080190	2016	late-PCV13	48043	19A	VT	PCV13 unique	48043	GPS_ZA_5372	_	1	5	36	3	16	1	8	22	NVT>50%	0-151-5	0.06	S	neg	neg	0.06	S	0.06	S	folA_I100L,folP_aa_insert_57-70	>=4	R	neg	<=0.25	S	neg	<=2	S	1	yes	no
42139_2#220	42139_2#220	ERS8080195	2016	late-PCV13	48111/48112	19F	VT	PCV7	48111	GPS_ZA_5377	2416	43	60	1	1	11	14	19	56	VT>=50%	2-4-0	<=0.03	S	neg	neg	0.06	S	0.06	S	neg	0.5	S	neg	<=0.25	S	neg	<=2	S	0	no	no
42139_2#242	42139_2#242	ERS8080512	2016	late-PCV13	48132	33F	NVT	non-PCV	48132	GPS_ZA_5380	_	33	5	6	63	3	20	255	102	NVT>50%	2-6-131	0.5	R	neg	neg	0.06	S	0.06	S	folA_I100L,folP_aa_insert_57-70	>=4	R	neg	<=0.25	S	neg	<=2	S	2	yes	no
42139_2#248	42139_2#248	ERS8080515	2016	late-PCV13	48180	18C	VT	PCV7	48180	GPS_ZA_5383	445	2	5	29	5	42	3	18	3	NVT>50%	2-0-2	<=0.03	S	neg	neg	0.06	S	0.06	S	neg	0.5	S	neg	<=0.25	S	neg	<=2	S	0	no	no
42139_2#250	42139_2#250	ERS8080516	2016	late-PCV13	48205	16F	NVT	non-PCV	48205	GPS_ZA_5384	9523	10	13	34	16	15	1	1	142	NVT-only	0-0-NEW	<=0.03	S	neg	neg	0.06	S	0.06	S	folA_I100L,folP_aa_insert_57-70	>=4	R	neg	<=0.25	S	neg	<=2	S	1	yes	no
42139_2#286	42139_2#286	ERS8080527	2016	late-PCV13	48296	14	VT	PCV7	48296	GPS_ZA_5394	_	50	5	15	1	36	3	31	114	NVT-only	12-4-0	<=0.03	S	neg	neg	0.06	S	0.06	S	folA_I100L,folP_aa_insert_57-70	>=4	R	neg	<=0.25	S	neg	<=2	S	1	yes	no
42139_2#348	42139_2#348	ERS8080541	2016	late-PCV13	48426	33F	NVT	non-PCV	48426	GPS_ZA_5409	5647	15	5	54	1	197	1	168	52	NVT>50%	NEW-4-0	<=0.03	S	neg	neg	0.06	S	0.06	S	neg	0.5	S	neg	<=0.25	S	neg	<=2	S	0	no	no
42139_2#350	42139_2#350	ERS8080542	2016	late-PCV13	48437/48514	13	NVT	non-PCV	48437	GPS_ZA_5410	9901	1	10	4	32	9	3	417	238	N/A	NEW-NEW-171	0.12	R	neg	neg	0.06	S	0.06	S	folA_I100L,folP_aa_insert_57-70	>=4	R	neg	<=0.25	S	neg	<=2	S	2	yes	no
43380_1#102	43380_1#102	ERS8080699	2016	late-PCV13	50028/50035	13	NVT	non-PCV	50028	GPS_ZA_5534	458	2	32	9	47	6	21	17	51	VT-only	0-26-2	<=0.03	S	neg	neg	0.06	S	0.06	S	neg	0.5	S	neg	<=0.25	S	neg	<=2	S	0	no	no
43380_1#103	43380_1#103	ERS8080571	2016	late-PCV13	48638	16F	NVT	non-PCV	48638	GPS_ZA_5439	10595	15	5	54	1	197	1	1	52	NVT>50%	NEW-0-0	<=0.03	S	neg	neg	0.06	S	0.06	S	neg	0.5	S	neg	<=0.25	S	neg	<=2	S	0	no	no
43380_1#104	43380_1#104	ERS8080701	2016	late-PCV13	50030	19F	VT	PCV7	50030	GPS_ZA_5535	10068	1	5	23	18	42	3	18	3	NVT>50%	2-0-2	<=0.03	S	neg	neg	0.06	S	0.06	S	neg	0.5	S	neg	<=0.25	S	neg	<=2	S	0	no	no
43380_1#105	43380_1#105	ERS8080572	2016	late-PCV13	48687	3	VT	PCV13 unique	48687	GPS_ZA_5440	5408	8	5	36	3	6	345	5	22	NVT>50%	1-2-0	<=0.03	S	neg	neg	0.06	S	0.06	S	folA_I100L,folP_aa_insert_57-70	>=4	R	neg	<=0.25	S	neg	<=2	S	1	yes	no
43380_1#106	43380_1#106	ERS8080702	2016	late-PCV13	50034	38	NVT	non-PCV	50034	GPS_ZA_5536	_	12	5	54	38	27	14	1	34	NVT>50%	2-NEW-0	0.06	S	neg	neg	0.06	S	0.06	S	folA_I100L,folP_aa_insert_57-70	>=4	R	neg	<=0.25	S	neg	<=2	S	1	yes	no
43380_1#109	43380_1#109	ERS8080574	2016	late-PCV13	48716	8	NVT	non-PCV	48716	GPS_ZA_5442	392	7	5	1	1	6	31	14	49	NVT-only	11-0-0	<=0.03	S	neg	neg	0.06	S	0.06	S	neg	0.5	S	neg	<=0.25	S	neg	<=2	S	0	no	no
43380_1#117	43380_1#117	ERS8080649	2016	late-PCV13	49888	15A	NVT	non-PCV	49888	GPS_ZA_5631	11732	8	43	36	3	474	509	6	22	NVT>50%	1-239-19	0.06	S	neg	neg	0.06	S	0.06	S	folA_I100L,folP_aa_insert_57-70	>=4	R	neg	<=0.25	S	neg	<=2	S	1	yes	no
43380_1#119	43380_1#119	ERS8080651	2016	late-PCV13	50007	8	NVT	non-PCV	50007	GPS_ZA_5632	3406	7	9	15	11	178	58	70	98	NVT-only	3-2-5	<=0.03	S	neg	neg	0.06	S	0.06	S	neg	0.5	S	neg	<=0.25	S	neg	<=2	S	0	no	no
43380_1#123	43380_1#123	ERS8080770	2016	late-PCV13	50120	6C	NVT	non-PCV	50120	GPS_ZA_5634	53	2	5	1	11	16	3	14	3	NVT>50%	3-6-5	<=0.03	S	neg	neg	0.06	S	0.06	S	neg	0.5	S	neg	<=0.25	S	neg	<=2	S	0	no	no
43380_1#125	43380_1#125	ERS8080771	2016	late-PCV13	50122	9V	VT	PCV7	50122	GPS_ZA_5635	3544	10	20	8	1	6	1	29	32	NVT>50%	2-0-2	<=0.03	S	neg	neg	0.06	S	0.06	S	neg	0.5	S	neg	<=0.25	S	neg	<=2	S	0	no	no
43380_1#127	43380_1#127	ERS8080772	2016	late-PCV13	50132	19A	VT	PCV13 unique	50132	GPS_ZA_5636	4881	1	11	10	5	6	111	6	54	VT-only	1-0-0	<=0.03	S	neg	neg	0.06	S	0.06	S	folA_I100L,folP_aa_insert_57-70	FlagFlag	Flag	neg	<=0.25	S	neg	<=2	S	0	no	no
43380_1#129	43380_1#129	ERS8080576	2016	late-PCV13	48730	6C	NVT	non-PCV	48730	GPS_ZA_5444	3450	1	5	14	5	15	1	1	46	NVT>50%	0-6-2	<=0.03	S	neg	neg	0.06	S	0.06	S	folA_I100L,folP_aa_insert_57-70	>=4	R	neg	<=0.25	S	neg	<=2	S	1	yes	no
43380_1#131	43380_1#131	ERS8080577	2016	late-PCV13	48739	9N	NVT	non-PCV	48739	GPS_ZA_5445	458	2	32	9	47	6	21	17	51	VT-only	0-26-2	<=0.03	S	neg	neg	0.06	S	0.06	S	neg	0.5	S	neg	<=0.25	S	neg	<=2	S	0	no	no
43380_1#133	43380_1#133	ERS8080578	2016	late-PCV13	48743/48754	16F	NVT	non-PCV	48743	GPS_ZA_5446	11074	2	5	1	11	16	581	14	3	NVT>50%	3-6-5	<=0.03	S	neg	neg	0.06	S	0.06	S	neg	0.5	S	neg	<=0.25	S	neg	<=2	S	0	no	no
43380_1#136	43380_1#136	ERS8080708	2016	late-PCV13	50118	22F	NVT	non-PCV	50118	GPS_ZA_5543	4879	1	10	9	43	5	20	118	178	NVT-only	2-0-2	<=0.03	S	neg	neg	0.06	S	0.06	S	neg	0.5	S	neg	<=0.25	S	neg	<=2	S	0	no	no
43380_1#140	43380_1#140	ERS8080710	2016	late-PCV13	50130	8	NVT	non-PCV	50130	GPS_ZA_5545	3450	1	5	14	5	15	1	1	46	NVT>50%	0-6-2	<=0.03	S	neg	neg	0.06	S	0.06	S	folA_I100L,folP_aa_insert_57-70	>=4	R	neg	<=0.25	S	neg	<=2	S	1	yes	no
43380_1#142	43380_1#142	ERS8080711	2016	late-PCV13	50137	15A	NVT	non-PCV	50137	GPS_ZA_5546	989	12	5	89	8	6	112	14	26	NVT>50%	12-4-3	<=0.03	S	neg	neg	0.06	S	0.06	S	folA_I100L,folP_aa_insert_57-70	>=4	R	TETM	>8	R	cat	>=8	NS	3	yes	yes
43380_1#143	43380_1#143	ERS8080584	2016	late-PCV13	48809	19A	VT	PCV13 unique	48809	GPS_ZA_5451	3983	8	5	7	12	15	16	6	137	NVT-only	1-2-0	<=0.03	S	neg	neg	0.06	S	0.06	S	neg	0.5	S	neg	<=0.25	S	neg	<=2	S	0	no	no
43380_1#149	43380_1#149	ERS8080775	2016	late-PCV13	50321	7C	NVT	non-PCV	50321	GPS_ZA_5639	2062	1	5	53	32	14	20	199	17	VT>=50%	16-13-19	0.25	R	neg	neg	0.06	S	0.06	S	folA_I100L,folP_aa_insert_57-70	>=4	R	neg	<=0.25	S	neg	<=2	S	2	yes	no
43380_1#15	43380_1#15	ERS8080550	2016	late-PCV13	48336	3	VT	PCV13 unique	48336	GPS_ZA_5418	53	2	5	1	11	16	3	14	3	NVT>50%	3-6-5	<=0.03	S	neg	neg	0.06	S	0.06	S	neg	0.5	S	neg	<=0.25	S	neg	<=2	S	0	no	no
43380_1#151	43380_1#151	ERS8080776	2016	late-PCV13	50371	19F	VT	PCV7	50371	GPS_ZA_5640	8314	10	18	36	1	7	19	9	2	VT-only	2-44-NEW	0.06	S	neg	neg	0.06	S	0.06	S	folA_I100L,folP_aa_insert_57-70	>=4	R	TETM	>8	R	cat	>=8	NS	3	yes	yes
43380_1#159	43380_1#159	ERS8080780	2016	late-PCV13	48285/48288	13	NVT	non-PCV	48285	GPS_ZA_5644	6390	7	9	4	13	14	20	28	13	VT>=50%	2-4-456	0.12	R	neg	neg	0.06	S	0.06	S	folP_aa_insert_57-70	2	I	neg	<=0.25	S	neg	<=2	S	2	yes	no
43380_1#166	43380_1#166	ERS8080715	2016	late-PCV13	50191	8	NVT	non-PCV	50191	GPS_ZA_5550	230	12	19	2	17	6	22	14	10	VT>=50%	17-46-131	2	R	ermB	ermB	>32	R	>2	R	folA_I100L,folP_aa_insert_57-70	>=4	R	TET	>8	R	neg	<=2	S	5	yes	yes
43380_1#168	43380_1#168	ERS8080716	2016	late-PCV13	50194	12F	NVT	non-PCV	50194	GPS_ZA_5551	445	2	5	29	5	42	3	18	3	NVT>50%	0-0-0	<=0.03	S	neg	neg	0.06	S	0.06	S	neg	0.5	S	neg	<=0.25	S	neg	<=2	S	0	no	no
43380_1#171	43380_1#171	ERS8080588	2016	late-PCV13	48886	8	NVT	non-PCV	48886	GPS_ZA_5457	217	10	18	4	1	7	19	9	2	VT-only	2-44-0	<=0.03	S	neg	neg	0.06	S	0.06	S	folP_aa_insert_57-70	2	I	neg	<=0.25	S	neg	<=2	S	1	yes	no
43380_1#173	43380_1#173	ERS8080590	2016	late-PCV13	48891	1	VT	PCV13 unique	48891	GPS_ZA_5458	276	2	19	2	17	6	22	14	10	VT>=50%	17-39-18	2	R	ermB	ermB	>32	R	>2	R	folP_aa_insert_57-70	2	I	TETM	>8	R	neg	<=2	S	5	yes	yes
43380_1#174	43380_1#174	ERS8080719	2016	late-PCV13	50219	19A	VT	PCV13 unique	50219	GPS_ZA_5554	63	2	5	36	12	17	21	14	9	VT>=50%	24-27-143	0.5	R	ermB	ermB	>32	R	>2	R	folA_I100L	2	I	TETM	>8	R	neg	<=2	S	5	yes	yes
43380_1#195	43380_1#195	ERS8080593	2016	late-PCV13	48896	6A	VT	PCV13 unique	48896	GPS_ZA_5461	1012	2	5	29	18	42	3	18	3	NVT>50%	3-0-2	<=0.03	S	neg	neg	0.06	S	0.06	S	neg	0.5	S	neg	<=0.25	S	neg	<=2	S	0	no	no
43380_1#197	43380_1#197	ERS8080594	2016	late-PCV13	48908	14	VT	PCV7	48908	GPS_ZA_5462	53	2	5	1	11	16	3	14	3	NVT>50%	3-6-5	<=0.03	S	neg	neg	0.06	S	0.06	S	neg	0.5	S	neg	<=0.25	S	neg	<=2	S	0	no	no
43380_1#199	43380_1#199	ERS8080595	2016	late-PCV13	48909	22F	NVT	non-PCV	48909	GPS_ZA_5463	393	10	43	41	18	13	49	6	38	NVT-only	2-4-0	<=0.03	S	neg	neg	0.06	S	0.06	S	neg	0.5	S	neg	<=0.25	S	neg	<=2	S	0	no	no
43380_1#2	43380_1#2	ERS8080673	2016	late-PCV13	49490	19A	VT	PCV13 unique	49490	GPS_ZA_5508	12587	5	15	544	1	6	1	6	155	NVT-only	0-0-23	<=0.03	S	mefA	neg	8	R	0.06	S	folP_aa_insert_57-70	2	I	TETM	>8	R	neg	<=2	S	3	yes	yes
43380_1#204	43380_1#204	ERS8080726	2016	late-PCV13	50259	3	VT	PCV13 unique	50259	GPS_ZA_5561	989	12	5	89	8	6	112	14	26	NVT>50%	12-4-3	<=0.03	S	neg	neg	0.06	S	0.06	S	folP_aa_insert_57-70	2	I	TETM	>8	R	cat	>=8	NS	3	yes	yes
43380_1#207	43380_1#207	ERS8080599	2016	late-PCV13	48925	1	VT	PCV13 unique	48925	GPS_ZA_5467	12587	5	15	544	1	6	1	6	155	NVT-only	0-0-23	<=0.03	S	mefA	neg	8	R	0.06	S	folP_aa_insert_57-70	2	I	TETM	>8	R	neg	<=2	S	3	yes	yes
43380_1#208	43380_1#208	ERS8080727	2016	late-PCV13	50283/50290	1	VT	PCV13 unique	50283	GPS_ZA_5563	445	2	5	29	5	42	3	18	3	NVT>50%	0-0-0	<=0.03	S	neg	neg	0.06	S	0.06	S	neg	0.5	S	neg	<=0.25	S	neg	<=2	S	0	no	no
43380_1#225	43380_1#225	ERS8080600	2016	late-PCV13	48936/43938	19A	VT	PCV13 unique	48936	GPS_ZA_5468	2416	43	60	1	1	11	14	19	56	VT>=50%	2-4-0	<=0.03	S	neg	neg	0.06	S	0.06	S	neg	0.5	S	neg	<=0.25	S	neg	<=2	S	0	no	no
43380_1#227	43380_1#227	ERS8080601	2016	late-PCV13	48968	8	NVT	non-PCV	48968	GPS_ZA_5469	2613	2	5	36	12	17	1	4	9	VT>=50%	34-89-147	2	R	ermB	ermB	>32	R	>2	R	neg	0.5	S	TETM	>8	R	neg	<=2	S	4	yes	yes
43380_1#231	43380_1#231	ERS8080603	2016	late-PCV13	48971	8	NVT	non-PCV	48971	GPS_ZA_5471	2062	1	5	53	32	14	20	199	17	VT>=50%	16-13-19	0.25	R	neg	neg	0.06	S	0.06	S	folA_I100L,folP_aa_insert_57-70	>=4	R	neg	<=0.25	S	neg	<=2	S	2	yes	no
43380_1#232	43380_1#232	ERS8080732	2016	late-PCV13	50319	4	VT	PCV7	50319	GPS_ZA_5567	53	2	5	1	11	16	3	14	3	NVT>50%	3-6-5	<=0.03	S	neg	neg	0.06	S	0.06	S	neg	0.5	S	neg	<=0.25	S	neg	<=2	S	0	no	no
43380_1#233	43380_1#233	ERS8080606	2016	late-PCV13	48974	38	NVT	non-PCV	48974	GPS_ZA_5472	180	7	15	2	10	6	1	22	12	VT-only	2-3-2	<=0.03	S	neg	neg	0.06	S	0.06	S	neg	0.5	S	neg	<=0.25	S	neg	<=2	S	0	no	no
43380_1#236	43380_1#236	ERS8080734	2016	late-PCV13	50108	7C	NVT	non-PCV	50108	GPS_ZA_5569	1232	2	5	4	66	10	6	11	271	N/A	12-0-2	<=0.03	S	neg	neg	0.06	S	0.06	S	folP_aa_insert_57-70	2	I	TETM	>8	R	neg	<=2	S	2	yes	no
43380_1#237	43380_1#237	ERS8080605	2016	late-PCV13	49017	25F	NVT	non-PCV	49017	GPS_ZA_5474	6279	15	29	4	21	30	1	5	14	VT-only	NEW-212-NEW	0.25	R	ermB	ermB	>32	R	>2	R	folP_aa_insert_57-70	2	I	TETM	>8	R	neg	<=2	S	5	yes	yes
43380_1#238	43380_1#238	ERS8080735	2016	late-PCV13	50328/50331	8	NVT	non-PCV	50328	GPS_ZA_5570	1447	6	13	8	6	25	6	8	5	VT>=50%	200-1-19	0.25	R	mefA	neg	8	R	0.06	S	folA_I100L,folP_aa_insert_57-70	>=4	R	neg	<=0.25	S	neg	<=2	S	3	yes	yes
43380_1#261	43380_1#261	ERS8080609	2016	late-PCV13	49209/49213/18	15A	NVT	non-PCV	49209	GPS_ZA_5478	5396	10	5	54	1	238	1	6	233	N/A	0-116-NEW	0.06	S	neg	neg	0.06	S	0.06	S	folA_I100L,folP_aa_insert_57-70	>=4	R	neg	<=0.25	S	neg	<=2	S	1	yes	no
43380_1#265	43380_1#265	ERS8080612	2016	late-PCV13	49243	8	NVT	non-PCV	49243	GPS_ZA_5480	199	8	13	14	4	17	4	14	4	NVT>50%	0-0-0	<=0.03	S	neg	neg	0.06	S	0.06	S	neg	0.5	S	neg	<=0.25	S	neg	<=2	S	0	no	no
43380_1#267	43380_1#267	ERS8080613	2016	late-PCV13	49255	3	VT	PCV13 unique	49255	GPS_ZA_5481	53	2	5	1	11	16	3	14	3	NVT>50%	3-6-5	<=0.03	S	neg	neg	0.06	S	0.06	S	neg	0.5	S	neg	<=0.25	S	neg	<=2	S	0	no	no
43380_1#268	43380_1#268	ERS8080742	2016	late-PCV13	50408	19A	VT	PCV13 unique	50408	GPS_ZA_5577	53	2	5	1	11	16	3	14	3	NVT>50%	0-6-5	<=0.03	S	neg	neg	0.06	S	0.06	S	neg	0.5	S	neg	<=0.25	S	neg	<=2	S	0	no	no
43380_1#271	43380_1#271	ERS8080615	2016	late-PCV13	49268	18A	NVT	non-PCV	49268	GPS_ZA_5483	458	2	32	9	47	6	21	17	51	VT-only	0-26-2	<=0.03	S	neg	neg	0.06	S	0.06	S	neg	0.5	S	neg	<=0.25	S	neg	<=2	S	0	no	no
43380_1#272	43380_1#272	ERS8080743	2016	late-PCV13	50412	4	VT	PCV7	50412	GPS_ZA_5579	2059	15	29	4	21	30	27	1	14	VT-only	NEW-12-19	0.25	R	mefA	neg	8	R	0.06	S	folA_I100L,folP_aa_insert_57-70	>=4	R	TETM	>8	R	neg	<=2	S	4	yes	yes
43380_1#291	43380_1#291	ERS8080617	2016	late-PCV13	49316	6A	VT	PCV13 unique	49316	GPS_ZA_5485	11075	12	5	89	8	6	112	450	26	NVT>50%	12-NEW-NEW	0.12	R	neg	neg	0.06	S	0.06	S	folA_I100L,folP_aa_insert_57-70	>=4	R	TETM	>8	R	cat	>=8	NS	4	yes	yes
43380_1#293	43380_1#293	ERS8080618	2016	late-PCV13	49327	35B	NVT	non-PCV	49327	GPS_ZA_5486	_	2	5	1	_	16	3	14	3	NVT>50%	3-6-5	<=0.03	S	neg	neg	0.06	S	0.06	S	neg	0.5	S	neg	<=0.25	S	neg	<=2	S	0	no	no
43380_1#294	43380_1#294	ERS8080747	2016	late-PCV13	50455	19A	VT	PCV13 unique	50455	GPS_ZA_5582	7052	7	43	47	16	6	14	17	48	NVT>50%	218-18-171	0.25	R	neg	neg	0.06	S	0.06	S	folA_I100L,folP_aa_insert_57-70	>=4	R	neg	<=0.25	S	neg	<=2	S	2	yes	no
43380_1#300	43380_1#300	ERS8080751	2016	late-PCV13	50488	11A	NVT	non-PCV	50488	GPS_ZA_5585	1221	7	5	1	5	15	12	14	70	VT-only	2-4-3	<=0.03	S	neg	neg	0.06	S	0.06	S	neg	0.5	S	neg	<=0.25	S	neg	<=2	S	0	no	no
43380_1#304	43380_1#304	ERS8080752	2016	late-PCV13	50533/50534	15A	NVT	non-PCV	50533	GPS_ZA_5587	11744	10	457	54	1	9	3	75	61	NVT-only	2-0-418	0.06	S	neg	neg	0.06	S	0.06	S	neg	0.5	S	neg	<=0.25	S	neg	<=2	S	0	no	no
43380_1#323	43380_1#323	ERS8080657	2016	late-PCV13	49446	3	VT	PCV13 unique	49446	GPS_ZA_5493	66	2	8	2	4	6	1	1	16	VT>=50%	1-0-0	<=0.03	S	neg	neg	0.06	S	0.06	S	neg	0.5	S	neg	<=0.25	S	neg	<=2	S	0	no	no
43380_1#324	43380_1#324	ERS8080754	2016	late-PCV13	50593	9N	NVT	non-PCV	50593	GPS_ZA_5589	63	2	5	36	12	17	21	14	9	VT>=50%	24-27-143	0.5	R	ermB	ermB	>32	R	>2	R	folA_I100L	2	I	TETM	>8	R	neg	<=2	S	5	yes	yes
43380_1#325	43380_1#325	ERS8080658	2016	late-PCV13	49460	8	NVT	non-PCV	49460	GPS_ZA_5494	10543	50	8	1	6	6	88	8	33	NVT>50%	1-1-NEW	0.25	R	neg	neg	0.06	S	0.06	S	folP_aa_insert_57-70	2	I	neg	<=0.25	S	neg	<=2	S	2	yes	no
43380_1#326	43380_1#326	ERS8080755	2016	late-PCV13	50620	19A	VT	PCV13 unique	50620	GPS_ZA_5590	361	7	13	8	6	6	6	8	5	VT>=50%	7-1-455	0.25	R	neg	neg	0.06	S	0.06	S	folP_aa_insert_57-70	2	I	neg	<=0.25	S	neg	<=2	S	2	yes	no
43380_1#327	43380_1#327	ERS8080660	2016	late-PCV13	49493	12F	NVT	non-PCV	49493	GPS_ZA_5495	6390	7	9	4	13	14	20	28	13	VT>=50%	2-4-456	0.12	R	neg	neg	0.06	S	0.06	S	folP_aa_insert_57-70	2	I	neg	<=0.25	S	neg	<=2	S	2	yes	no
43380_1#33	43380_1#33	ERS8080551	2016	late-PCV13	48479	9V	VT	PCV7	48479	GPS_ZA_5419	_	1	10	9	43	241	1	6	178	NVT-only	2-0-2	<=0.03	S	neg	neg	0.06	S	0.06	S	folP_aa_insert_57-70	2	I	neg	<=0.25	S	neg	<=2	S	1	yes	no
43380_1#352	43380_1#352	ERS8080665	2016	late-PCV13	49558	4	VT	PCV7	49558	GPS_ZA_5500	2062	1	5	53	32	14	20	199	17	VT>=50%	16-13-19	0.25	R	neg	neg	0.06	S	0.06	S	folA_I100L,folP_aa_insert_57-70	>=4	R	neg	<=0.25	S	neg	<=2	S	2	yes	no
43380_1#354	43380_1#354	ERS8080666	2016	late-PCV13	49571/49572	17F	NVT	non-PCV	49571	GPS_ZA_5501	395	1	5	7	12	17	1	14	29	VT-only	2-6-0	<=0.03	S	neg	neg	0.06	S	0.06	S	neg	0.5	S	neg	<=0.25	S	neg	<=2	S	0	no	no
43380_1#358	43380_1#358	ERS8080668	2016	late-PCV13	49586	9N	NVT	non-PCV	49586	GPS_ZA_5503	2613	2	5	36	12	17	1	4	9	VT>=50%	34-89-147	2	R	ermB	ermB	>32	R	>2	R	neg	0.5	S	TETM	>8	R	neg	<=2	S	4	yes	yes
43380_1#360	43380_1#360	ERS8080669	2016	late-PCV13	49101	25F	NVT	non-PCV	49101	GPS_ZA_5504	66	2	8	2	4	6	1	1	16	VT>=50%	1-0-0	<=0.03	S	neg	neg	0.06	S	0.06	S	neg	0.5	S	neg	<=0.25	S	neg	<=2	S	0	no	no
43380_1#361	43380_1#361	ERS8080766	2016	late-PCV13	49184	12F	NVT	non-PCV	49184	GPS_ZA_5601	5647	15	5	54	1	197	1	168	52	NVT>50%	NEW-4-0	<=0.03	S	neg	neg	0.06	S	0.06	S	neg	0.5	S	neg	<=0.25	S	neg	<=2	S	0	no	no
43380_1#364	43380_1#364	ERS8080670	2016	late-PCV13	49160	22F	NVT	non-PCV	49160	GPS_ZA_5506	271	4	16	19	15	6	20	26	1	VT-only	13-16-488	2	R	ermB/mefA	ermB/mefA	>32	R	>2	R	folA_I100L,folP_aa_insert_57-70	>=4	R	TETM	>8	R	neg	<=2	S	5	yes	yes
43380_1#366	43380_1#366	ERS8080672	2016	late-PCV13	49291/49294	23F	VT	PCV7	49294	GPS_ZA_5507	53	2	5	1	11	16	3	14	3	NVT>50%	3-6-5	<=0.03	S	neg	neg	0.06	S	0.06	S	neg	0.5	S	neg	<=0.25	S	neg	<=2	S	0	no	no
43380_1#367	43380_1#367	ERS8080623	2016	late-PCV13	49867	6C	NVT	non-PCV	49867	GPS_ZA_5604	7105	10	65	321	1	15	1	75	92	NVT>50%	11-0-0	<=0.03	S	neg	neg	0.06	S	0.06	S	folA_I100L,folP_aa_insert_57-70	>=4	R	neg	<=0.25	S	neg	<=2	S	1	yes	no
43380_1#37	43380_1#37	ERS8080553	2016	late-PCV13	48507	34	NVT	non-PCV	48507	GPS_ZA_5421	445	2	5	29	5	42	3	18	3	NVT>50%	0-0-0	<=0.03	S	neg	neg	0.06	S	0.06	S	neg	0.5	S	neg	<=0.25	S	neg	<=2	S	0	no	no
43380_1#38	43380_1#38	ERS8080683	2016	late-PCV13	49771	16F	NVT	non-PCV	49771	GPS_ZA_5518	4084	2	8	62	16	6	112	309	30	NVT>50%	2-0-0	<=0.03	S	neg	neg	0.06	S	0.06	S	folA_I100L,folP_aa_insert_57-70	>=4	R	neg	<=0.25	S	neg	<=2	S	1	yes	no
43380_1#4	43380_1#4	ERS8080674	2016	late-PCV13	49649	15A	NVT	non-PCV	49649	GPS_ZA_5509	162	7	11	10	1	6	8	14	6	VT>=50%	1-0-19	0.06	S	neg	neg	0.06	S	0.06	S	folA_I100L,folP_aa_insert_57-70	>=4	R	neg	<=0.25	S	neg	<=2	S	1	yes	no
43380_1#40	43380_1#40	ERS8080684	2016	late-PCV13	49783	6A	VT	PCV13 unique	49783	GPS_ZA_5519	53	2	5	1	11	16	3	14	3	NVT>50%	3-6-5	<=0.03	S	neg	neg	0.06	S	0.06	S	neg	0.5	S	neg	<=0.25	S	neg	<=2	S	0	no	no
43380_1#42	43380_1#42	ERS8080686	2016	late-PCV13	49784	6C	NVT	non-PCV	49784	GPS_ZA_5520	11085	1	5	10	32	14	20	199	17	VT>=50%	16-13-19	0.25	R	neg	neg	0.06	S	0.06	S	folP_aa_insert_57-70	2	I	neg	<=0.25	S	neg	<=2	S	2	yes	no
43380_1#47	43380_1#47	ERS8080558	2016	late-PCV13	48548	8	NVT	non-PCV	48548	GPS_ZA_5426	10550	1	5	4	25	10	88	14	179	VT-only	0-4-3	<=0.03	S	neg	neg	0.06	S	0.06	S	neg	0.5	S	neg	<=0.25	S	neg	<=2	S	0	no	no
43380_1#49	43380_1#49	ERS8080632	2016	late-PCV13	48508	17F	NVT	non-PCV	48508	GPS_ZA_5613	53	2	5	1	11	16	3	14	3	NVT>50%	3-6-5	<=0.03	S	neg	neg	0.06	S	0.06	S	neg	0.5	S	neg	<=0.25	S	neg	<=2	S	0	no	no
43380_1#5	43380_1#5	ERS8080545	2016	late-PCV13	47572	16F	NVT	non-PCV	47572	GPS_ZA_5413	11768	43	60	1	1	468	14	19	56	VT>=50%	2-4-0	<=0.03	S	neg	neg	0.06	S	0.06	S	folP_aa_insert_57-70	2	I	neg	<=0.25	S	neg	<=2	S	1	yes	no
43380_1#53	43380_1#53	ERS8080634	2016	late-PCV13	48667	12F	NVT	non-PCV	48667	GPS_ZA_5615	2062	1	5	53	32	14	20	199	17	VT>=50%	16-13-19	0.25	R	neg	neg	0.06	S	0.06	S	folA_I100L,folP_aa_insert_57-70	>=4	R	neg	<=0.25	S	neg	<=2	S	2	yes	no
43380_1#61	43380_1#61	ERS8080638	2016	late-PCV13	48953	15A	NVT	non-PCV	48953	GPS_ZA_5619	458	2	32	9	47	6	21	17	51	VT-only	0-26-2	<=0.03	S	neg	neg	0.06	S	0.06	S	neg	0.5	S	neg	<=0.25	S	neg	<=2	S	0	no	no
43380_1#63	43380_1#63	ERS8080639	2016	late-PCV13	49072	12F	NVT	non-PCV	49072	GPS_ZA_5620	8158	10	10	4	1	7	19	9	2	VT-only	2-44-0	<=0.03	S	neg	neg	0.06	S	0.06	S	folA_I100L,folP_aa_insert_57-70	>=4	R	TETM	>8	R	cat	>=8	NS	3	yes	yes
43380_1#65	43380_1#65	ERS8080559	2016	late-PCV13	48554	8	NVT	non-PCV	48554	GPS_ZA_5427	1221	7	5	1	5	15	12	14	70	VT-only	2-4-3	<=0.03	S	neg	neg	0.06	S	0.06	S	neg	0.5	S	neg	<=0.25	S	neg	<=2	S	0	no	no
43380_1#67	43380_1#67	ERS8080560	2016	late-PCV13	48556	15A	NVT	non-PCV	48556	GPS_ZA_5428	7105	10	65	321	1	15	1	75	92	NVT>50%	11-0-0	<=0.03	S	neg	neg	0.06	S	0.06	S	folA_I100L,folP_aa_insert_57-70	>=4	R	neg	<=0.25	S	neg	<=2	S	1	yes	no
43380_1#68	43380_1#68	ERS8080688	2016	late-PCV13	49849	19A	VT	PCV13 unique	49849	GPS_ZA_5525	53	2	5	1	11	16	3	14	3	NVT>50%	3-6-5	<=0.03	S	neg	neg	0.06	S	0.06	S	neg	0.5	S	neg	<=0.25	S	neg	<=2	S	0	no	no
43380_1#75	43380_1#75	ERS8080563	2016	late-PCV13	48573	7F	VT	PCV13 unique	48573	GPS_ZA_5432	8678	4	16	19	15	6	20	344	1	VT-only	13-NEW-497	4	R	ermB/mefA	ermB/mefA	>32	R	>2	R	folA_I100L,folP_aa_insert_57-70	>=4	R	TETM	>8	R	neg	<=2	S	5	yes	yes
43380_1#80	43380_1#80	ERS8080698	2016	late-PCV13	49971	9N	NVT	non-PCV	49971	GPS_ZA_5531	_	1	5	_	10	14	20	8	17	VT>=50%	2-4-0	<=0.03	S	neg	neg	0.06	S	0.06	S	folP_aa_insert_57-70	2	I	neg	<=0.25	S	neg	<=2	S	1	yes	no
43380_1#81	43380_1#81	ERS8080640	2016	late-PCV13	49227	19A	VT	PCV13 unique	49227	GPS_ZA_5621	1221	7	5	1	5	15	12	14	70	VT-only	2-4-3	<=0.03	S	neg	neg	0.06	S	0.06	S	neg	0.5	S	neg	<=0.25	S	neg	<=2	S	0	no	no
43380_1#85	43380_1#85	ERS8080641	2016	late-PCV13	49415	19B	NVT	non-PCV	49415	GPS_ZA_5623	393	10	43	41	18	13	49	6	38	NVT-only	2-4-0	<=0.03	S	neg	neg	0.06	S	0.06	S	neg	0.5	S	neg	<=0.25	S	neg	<=2	S	0	no	no
43380_1#87	43380_1#87	ERS8080643	2016	late-PCV13	49422	8	NVT	non-PCV	49422	GPS_ZA_5624	2062	1	5	53	32	14	20	199	17	VT>=50%	16-13-19	0.25	R	neg	neg	0.06	S	0.06	S	folA_I100L,folP_aa_insert_57-70	>=4	R	neg	<=0.25	S	neg	<=2	S	2	yes	no
43380_1#89	43380_1#89	ERS8080645	2016	late-PCV13	49518	8	NVT	non-PCV	49518	GPS_ZA_5625	11675	1	5	4	5	5	3	686	18	VT>=50%	NEW-NEW-NEW	2	R	ermB	ermB	>32	R	>2	R	folA_I100L,folP_aa_insert_57-70	>=4	R	TETM	>8	R	neg	<=2	S	5	yes	yes
43380_1#91	43380_1#91	ERS8080646	2016	late-PCV13	49552	15B/C	NVT	non-PCV	49552	GPS_ZA_5626	63	2	5	36	12	17	21	14	9	VT>=50%	24-27-143	0.5	R	ermB	ermB	>32	R	>2	R	folA_I100L	2	I	TETM	>8	R	neg	<=2	S	5	yes	yes
43380_1#95	43380_1#95	ERS8080647	2016	late-PCV13	49676	35B	NVT	non-PCV	49676	GPS_ZA_5628	3983	8	5	7	12	15	16	6	137	NVT-only	1-2-0	<=0.03	S	neg	neg	0.06	S	0.06	S	neg	0.5	S	neg	<=0.25	S	neg	<=2	S	0	no	no
43380_1#97	43380_1#97	ERS8080567	2016	late-PCV13	48601	9V	VT	PCV7	48601	GPS_ZA_5435	2062	1	5	53	32	14	20	199	17	VT>=50%	16-13-19	0.25	R	neg	neg	0.06	S	0.06	S	folA_I100L,folP_aa_insert_57-70	>=4	R	neg	<=0.25	S	neg	<=2	S	2	yes	no
43380_1#118	43380_1#118	ERS8080870	2017	late-PCV13	51538	6C	NVT	non-PCV	51538	GPS_ZA_5734	1221	7	5	1	5	15	12	14	70	VT-only	2-4-3	<=0.03	S	neg	neg	0.06	S	0.06	S	neg	0.5	S	neg	<=0.25	S	neg	<=2	S	0	no	no
43380_1#120	43380_1#120	ERS8080871	2017	late-PCV13	51745	23A	NVT	non-PCV	51745	GPS_ZA_5735	6189	7	5	1	4	6	31	14	49	NVT-only	11-0-0	<=0.03	S	neg	neg	0.06	S	0.06	S	neg	0.5	S	neg	<=0.25	S	neg	<=2	S	0	no	no
43380_1#122	43380_1#122	ERS8080872	2017	late-PCV13	51746	8	NVT	non-PCV	51746	GPS_ZA_5736	2062	1	5	53	32	14	20	199	17	VT>=50%	16-13-19	0.25	R	neg	neg	0.06	S	0.06	S	folA_I100L,folP_aa_insert_57-70	>=4	R	neg	<=0.25	S	neg	<=2	S	2	yes	no
43380_1#128	43380_1#128	ERS8080876	2017	late-PCV13	51806	7C	NVT	non-PCV	51806	GPS_ZA_5740	2416	43	60	1	1	11	14	19	56	VT>=50%	2-4-0	<=0.03	S	neg	neg	0.06	S	0.06	S	neg	0.5	S	neg	<=0.25	S	neg	<=2	S	0	no	no
43380_1#146	43380_1#146	ERS8080877	2017	late-PCV13	51812	10A	NVT	non-PCV	51812	GPS_ZA_5741	5647	15	5	54	1	197	1	168	52	NVT>50%	NEW-4-0	<=0.03	S	neg	neg	0.06	S	0.06	S	neg	0.5	S	neg	<=0.25	S	neg	<=2	S	0	no	no
43380_1#152	43380_1#152	ERS8080880	2017	late-PCV13	51820	11A	NVT	non-PCV	51820	GPS_ZA_5744	8835	10	16	54	1	9	3	75	61	NVT-only	2-0-418	0.06	S	neg	neg	0.06	S	0.06	S	neg	0.5	S	neg	<=0.25	S	neg	<=2	S	0	no	no
43380_1#158	43380_1#158	ERS8080883	2017	late-PCV13	51865/51867	23A	NVT	non-PCV	51865	GPS_ZA_5747	395	1	5	7	12	17	1	14	29	VT-only	2-6-0	<=0.03	S	neg	neg	0.06	S	0.06	S	neg	0.5	S	neg	<=0.25	S	neg	<=2	S	0	no	no
43380_1#18	43380_1#18	ERS8080843	2017	late-PCV13	51425	33F	NVT	non-PCV	51425	GPS_ZA_5707	700	12	11	2	6	6	22	14	10	VT>=50%	17-15-22	0.5	R	neg	neg	0.06	S	0.06	S	folA_I100L,folP_aa_insert_57-70	>=4	R	TETM	>8	R	neg	<=2	S	3	yes	yes
43380_1#180	43380_1#180	ERS8080886	2017	late-PCV13	51880/51881	10A	NVT	non-PCV	51880	GPS_ZA_5750	393	10	43	41	18	13	49	6	38	NVT-only	2-4-0	<=0.03	S	neg	neg	0.06	S	0.06	S	neg	0.5	S	neg	<=0.25	S	neg	<=2	S	0	no	no
43380_1#185	43380_1#185	ERS8080788	2017	late-PCV13	50700	4	VT	PCV7	50700	GPS_ZA_5652	10857	2	2	29	5	42	3	18	3	NVT>50%	2-0-0	<=0.03	S	neg	neg	0.06	S	0.06	S	neg	0.5	S	neg	<=0.25	S	neg	<=2	S	0	no	no
43380_1#188	43380_1#188	ERS8080890	2017	late-PCV13	51953	12F	NVT	non-PCV	51953	GPS_ZA_5754	10543	50	8	1	6	6	88	8	33	NVT>50%	1-1-NEW	0.25	R	neg	neg	0.06	S	0.06	S	folP_aa_insert_57-70	2	I	neg	<=0.25	S	neg	<=2	S	2	yes	no
43380_1#192	43380_1#192	ERS8080892	2017	late-PCV13	51976	10A	NVT	non-PCV	51976	GPS_ZA_5756	3983	8	5	7	12	15	16	6	137	NVT-only	1-2-0	<=0.03	S	neg	neg	0.06	S	0.06	S	neg	0.5	S	neg	<=0.25	S	neg	<=2	S	0	no	no
43380_1#209	43380_1#209	ERS8080792	2017	late-PCV13	50728	19A	VT	PCV13 unique	50728	GPS_ZA_5656	17738	10	5	41	10	6	20	190	Not assigned	N/A	2-NEW-2	0.06	S	mefA	neg	8	R	0.06	S	folA_I100L,folP_aa_insert_57-70	>=4	R	TETM	>8	R	cat	>=8	NS	4	yes	yes
43380_1#212	43380_1#212	ERS8080895	2017	late-PCV13	52040	6A	VT	PCV13 unique	52040	GPS_ZA_5759	2062	1	5	53	32	14	20	199	17	VT>=50%	NEW-13-19	0.25	R	neg	neg	0.06	S	0.06	S	folA_I100L,folP_aa_insert_57-70	>=4	R	neg	<=0.25	S	neg	<=2	S	2	yes	no
43380_1#216	43380_1#216	ERS8080896	2017	late-PCV13	52094	9N	NVT	non-PCV	52094	GPS_ZA_5761	53	2	5	1	11	16	3	14	3	NVT>50%	3-6-5	<=0.03	S	neg	neg	0.06	S	0.06	S	neg	0.5	S	neg	<=0.25	S	neg	<=2	S	0	no	no
43380_1#218	43380_1#218	ERS8080898	2017	late-PCV13	52097	12F	NVT	non-PCV	52097	GPS_ZA_5762	700	12	11	2	6	6	22	14	10	VT>=50%	17-15-22	0.5	R	neg	neg	0.06	S	0.06	S	folA_I100L,folP_aa_insert_57-70	>=4	R	TETM	>8	R	neg	<=2	S	3	yes	yes
43380_1#224	43380_1#224	ERS8080901	2017	late-PCV13	52157	19A	VT	PCV13 unique	52157	GPS_ZA_5765	3847	65	5	1	11	16	3	14	3	NVT>50%	3-NEW-5	<=0.03	S	neg	neg	0.06	S	0.06	S	neg	0.5	S	neg	<=0.25	S	neg	<=2	S	0	no	no
43380_1#24	43380_1#24	ERS8080846	2017	late-PCV13	51439	12F	NVT	non-PCV	51439	GPS_ZA_5710	7052	7	43	47	16	6	14	17	48	NVT>50%	218-18-171	0.25	R	neg	neg	0.06	S	0.06	S	folA_I100L,folP_aa_insert_57-70	>=4	R	neg	<=0.25	S	neg	<=2	S	2	yes	no
43380_1#242	43380_1#242	ERS8080903	2017	late-PCV13	52159	19A	VT	PCV13 unique	52159	GPS_ZA_5766	12587	5	15	544	1	6	1	6	155	NVT-only	0-0-23	<=0.03	S	mefA	neg	8	R	0.06	S	folP_aa_insert_57-70	2	I	TETM	>8	R	neg	<=2	S	3	yes	yes
43380_1#245	43380_1#245	ERS8080802	2017	late-PCV13	50936	38	NVT	non-PCV	50936	GPS_ZA_5667	989	12	5	89	8	6	112	14	26	NVT>50%	12-4-3	<=0.03	S	neg	neg	0.06	S	0.06	S	folP_aa_insert_57-70	2	I	TETM	>8	R	cat	>=8	NS	3	yes	yes
43380_1#248	43380_1#248	ERS8080905	2017	late-PCV13	52183	8	NVT	non-PCV	52183	GPS_ZA_5769	989	12	5	89	8	6	112	14	26	NVT>50%	12-4-3	<=0.03	S	neg	neg	0.06	S	0.06	S	folP_aa_insert_57-70	2	I	TETM	>8	R	cat	>=8	NS	3	yes	yes
43380_1#252	43380_1#252	ERS8080907	2017	late-PCV13	52228	17F	NVT	non-PCV	52228	GPS_ZA_5771	4879	1	10	9	43	5	20	118	178	NVT-only	2-0-2	<=0.03	S	neg	neg	0.06	S	0.06	S	neg	0.5	S	neg	<=0.25	S	neg	<=2	S	0	no	no
43380_1#254	43380_1#254	ERS8080909	2017	late-PCV13	52249	19A	VT	PCV13 unique	52249	GPS_ZA_5772	70	2	13	1	4	6	12	1	16	VT>=50%	23-0-0	<=0.03	S	neg	neg	0.06	S	0.06	S	neg	0.5	S	neg	<=0.25	S	neg	<=2	S	0	no	no
43380_1#276	43380_1#276	ERS8080911	2017	late-PCV13	52272	19F	VT	PCV7	52272	GPS_ZA_5775	1012	2	5	29	18	42	3	18	3	NVT>50%	2-0-2	<=0.03	S	neg	neg	0.06	S	0.06	S	neg	0.5	S	neg	<=0.25	S	neg	<=2	S	0	no	no
43380_1#281	43380_1#281	ERS8080813	2017	late-PCV13	51035/51036	16F	NVT	non-PCV	51035	GPS_ZA_5677	989	12	5	89	8	6	112	14	26	NVT>50%	12-4-3	<=0.03	S	neg	neg	0.06	S	0.06	S	folP_aa_insert_57-70	2	I	TETM	>8	R	cat	>=8	NS	3	yes	yes
43380_1#282	43380_1#282	ERS8080914	2017	late-PCV13	52356	16F	NVT	non-PCV	52356	GPS_ZA_5778	3847	65	5	1	11	16	3	14	3	NVT>50%	3-NEW-5	<=0.03	S	neg	neg	0.06	S	0.06	S	neg	0.5	S	neg	<=0.25	S	neg	<=2	S	0	no	no
43380_1#284	43380_1#284	ERS8080915	2017	late-PCV13	52386	7C	NVT	non-PCV	52386	GPS_ZA_5779	2185	1	10	9	43	5	1	6	178	NVT-only	2-0-2	<=0.03	S	neg	neg	0.06	S	0.06	S	folP_aa_insert_57-70	2	I	neg	<=0.25	S	neg	<=2	S	1	yes	no
43380_1#286	43380_1#286	ERS8080916	2017	late-PCV13	52412/52413	8	NVT	non-PCV	52412	GPS_ZA_5780	1221	7	5	1	5	15	12	14	70	VT-only	2-4-3	<=0.03	S	neg	neg	0.06	S	0.06	S	neg	0.5	S	neg	<=0.25	S	neg	<=2	S	0	no	no
43380_1#30	43380_1#30	ERS8080849	2017	late-PCV13	51461	6C	NVT	non-PCV	51461	GPS_ZA_5713	2062	1	5	53	32	14	20	199	17	VT>=50%	16-13-19	0.25	R	neg	neg	0.06	S	0.06	S	folA_I100L,folP_aa_insert_57-70	>=4	R	neg	<=0.25	S	neg	<=2	S	2	yes	no
43380_1#307	43380_1#307	ERS8080819	2017	late-PCV13	51107	9N	NVT	non-PCV	51107	GPS_ZA_5682	_	1	8	9	4	6	1	6	7	VT>=50%	2-0-6	<=0.03	S	neg	neg	0.06	S	0.06	S	neg	0.5	S	neg	<=0.25	S	neg	<=2	S	0	no	no
43380_1#312	43380_1#312	ERS8080921	2017	late-PCV13	52529	35B	NVT	non-PCV	52529	GPS_ZA_5785	17897	387	2	6	1	13	1071	18	Not assigned	N/A	1-0-2	<=0.03	S	neg	neg	0.06	S	0.06	S	neg	0.5	S	neg	<=0.25	S	neg	<=2	S	0	no	no
43380_1#316	43380_1#316	ERS8080923	2017	late-PCV13	52648	12F	NVT	non-PCV	52648	GPS_ZA_5787	1221	7	5	1	5	15	12	14	70	VT-only	2-4-3	<=0.03	S	neg	neg	0.06	S	0.06	S	neg	0.5	S	neg	<=0.25	S	neg	<=2	S	0	no	no
43380_1#319	43380_1#319	ERS8080825	2017	late-PCV13	51175	19A	VT	PCV13 unique	51175	GPS_ZA_5689	8678	4	16	19	15	6	20	344	1	VT-only	13-NEW-497	4	R	ermB/mefA	ermB/mefA	>32	R	>2	R	folA_I100L,folP_aa_insert_57-70	>=4	R	TETM	>8	R	neg	<=2	S	5	yes	yes
43380_1#337	43380_1#337	ERS8080826	2017	late-PCV13	51178	8	NVT	non-PCV	51178	GPS_ZA_5690	2319	1	8	9	4	6	4	6	7	VT>=50%	2-0-6	<=0.03	S	neg	neg	0.06	S	0.06	S	folA_I100L,folP_aa_insert_57-70	>=4	R	neg	<=0.25	S	neg	<=2	S	1	yes	no
43380_1#345	43380_1#345	ERS8080830	2017	late-PCV13	51204	8	NVT	non-PCV	51204	GPS_ZA_5694	230	12	19	2	17	6	22	14	10	VT>=50%	17-46-131	2	R	ermB	ermB	>32	R	>2	R	folA_I100L,folP_aa_insert_57-70	>=4	R	TET	>8	R	neg	<=2	S	5	yes	yes
43380_1#347	43380_1#347	ERS8080831	2017	late-PCV13	51217	15B/C	NVT	non-PCV	51217	GPS_ZA_5695	2416	43	60	1	1	11	14	19	56	VT>=50%	2-4-0	<=0.03	S	neg	neg	0.06	S	0.06	S	neg	0.5	S	neg	<=0.25	S	neg	<=2	S	0	no	no
43380_1#350	43380_1#350	ERS8080932	2017	late-PCV13	52345	8	NVT	non-PCV	52345	GPS_ZA_5796	10680	2	5	54	38	27	14	14	34	NVT>50%	2-27-0	0.06	S	neg	neg	0.06	S	0.06	S	folA_I100L,folP_aa_insert_57-70	>=4	R	neg	<=0.25	S	neg	<=2	S	1	yes	no
43380_1#351	43380_1#351	ERS8080833	2017	late-PCV13	51296	25F	NVT	non-PCV	51296	GPS_ZA_5697	53	2	5	1	11	16	3	14	3	NVT>50%	3-6-5	<=0.03	S	neg	neg	0.06	S	0.06	S	neg	0.5	S	neg	<=0.25	S	neg	<=2	S	0	no	no
43380_1#374	43380_1#374	ERS8080841	2017	late-PCV13	51398	13	NVT	non-PCV	51398	GPS_ZA_5705	2062	1	5	53	32	14	20	199	17	VT>=50%	16-13-19	0.25	R	neg	neg	0.06	S	0.06	S	folA_I100L,folP_aa_insert_57-70	>=4	R	neg	<=0.25	S	neg	<=2	S	2	yes	no
43380_1#50	43380_1#50	ERS8080851	2017	late-PCV13	51532	23A	NVT	non-PCV	51532	GPS_ZA_5715	_	50	43	15	1	13	3	31	114	NVT-only	12-2-0	<=0.03	S	neg	neg	0.06	S	0.06	S	neg	0.5	S	neg	<=0.25	S	neg	<=2	S	0	no	no
43380_1#60	43380_1#60	ERS8080856	2017	late-PCV13	51620	19F	VT	PCV7	51620	GPS_ZA_5720	10663	10	20	14	16	6	1	29	32	NVT>50%	0-0-0	<=0.03	S	neg	neg	0.06	S	0.06	S	neg	0.5	S	neg	<=0.25	S	neg	<=2	S	0	no	no
43380_1#88	43380_1#88	ERS8080862	2017	late-PCV13	51661/51662	14	VT	PCV7	51661	GPS_ZA_5726	11063	1	8	11	4	6	4	6	7	VT>=50%	0-0-6	<=0.03	S	neg	neg	0.06	S	0.06	S	folA_I100L,folP_aa_insert_57-70	>=4	R	neg	<=0.25	S	neg	<=2	S	1	yes	no
43380_1#90	43380_1#90	ERS8080863	2017	late-PCV13	51664	12F	NVT	non-PCV	51664	GPS_ZA_5727	53	2	5	1	11	16	3	14	3	NVT>50%	3-6-5	<=0.03	S	neg	neg	0.06	S	0.06	S	neg	0.5	S	neg	<=0.25	S	neg	<=2	S	0	no	no
43380_1#92	43380_1#92	ERS8080864	2017	late-PCV13	51680	16F	NVT	non-PCV	51680	GPS_ZA_5728	4956	7	8	146	15	25	20	6	93	NVT-only	0-0-0	<=0.03	S	neg	neg	0.06	S	0.06	S	neg	0.5	S	neg	<=0.25	S	neg	<=2	S	0	no	no
43684_1#10	43684_1#10	ERS10172572	2017	late-PCV13	51611	4	VT	PCV7	51611	GPS_ZA_5897	2062	1	5	53	32	14	20	199	17	VT>=50%	16-13-19	0.25	R	neg	neg	0.06	S	0.06	S	folA_I100L,folP_aa_insert_57-70	>=4	R	neg	<=0.25	S	neg	<=2	S	2	yes	no
43684_1#100	43684_1#100	ERS10172593	2017	late-PCV13	52689	19A	VT	PCV13 unique	52689	GPS_ZA_5918	3135	5	19	2	17	6	22	9	10	VT>=50%	150-1-22	0.25	R	neg	neg	0.06	S	0.06	S	folA_I100L,folP_aa_insert_57-70	>=4	R	TETM	>8	R	neg	<=2	S	3	yes	yes
43684_1#102	43684_1#102	ERS10172592	2017	late-PCV13	52691	8	NVT	non-PCV	52691	GPS_ZA_5919	4984	8	5	36	3	6	4	1	22	NVT>50%	1-0-0	<=0.03	S	neg	neg	0.06	S	0.06	S	neg	0.5	S	neg	<=0.25	S	neg	<=2	S	0	no	no
43684_1#103	43684_1#103	ERS10172498	2017	late-PCV13	53245	13	NVT	non-PCV	53245	GPS_ZA_5823	_	15	5	4	25	197	88	14	179	VT-only	NEW-4-3	<=0.03	S	neg	neg	0.06	S	0.06	S	neg	0.5	S	neg	<=0.25	S	neg	<=2	S	0	no	no
43684_1#104	43684_1#104	ERS10172594	2017	late-PCV13	52762	19A	VT	PCV13 unique	52762	GPS_ZA_5920	5080	97	5	9	18	77	4	17	116	NVT>50%	0-2-0	<=0.03	S	neg	neg	0.06	S	0.06	S	folA_I100L,folP_aa_insert_57-70	>=4	R	neg	<=0.25	S	neg	<=2	S	1	yes	no
43684_1#106	43684_1#106	ERS10172595	2017	late-PCV13	52777	9N	NVT	non-PCV	52777	GPS_ZA_5921	3135	5	19	2	17	6	22	9	10	VT>=50%	150-1-19	0.25	R	neg	neg	0.06	S	0.06	S	folA_I100L,folP_aa_insert_57-70	>=4	R	TETM	>8	R	neg	<=2	S	3	yes	yes
43684_1#107	43684_1#107	ERS10172500	2017	late-PCV13	53259	15B/C	NVT	non-PCV	53259	GPS_ZA_5825	393	10	43	41	18	13	49	6	38	NVT-only	2-4-0	<=0.03	S	neg	neg	0.06	S	0.06	S	neg	0.5	S	neg	<=0.25	S	neg	<=2	S	0	no	no
43684_1#108	43684_1#108	ERS10172598	2017	late-PCV13	52786	8	NVT	non-PCV	52786	GPS_ZA_5922	2416	43	60	1	1	11	14	19	56	VT>=50%	2-4-0	<=0.03	S	neg	neg	0.06	S	0.06	S	neg	0.5	S	neg	<=0.25	S	neg	<=2	S	0	no	no
43684_1#11	43684_1#11	ERS10172441	2017	late-PCV13	52784/52792	15A	NVT	non-PCV	52784	GPS_ZA_5801	10673	1	5	14	4	15	1	1	46	NVT>50%	2-6-2	<=0.03	S	neg	neg	0.06	S	0.06	S	neg	0.5	S	neg	<=0.25	S	neg	<=2	S	0	no	no
43684_1#110	43684_1#110	ERS10172596	2017	late-PCV13	52928	7F	VT	PCV13 unique	52928	GPS_ZA_5923	989	12	5	89	8	6	112	14	26	NVT>50%	12-4-3	<=0.03	S	neg	neg	0.06	S	0.06	S	folP_aa_insert_57-70	2	I	TETM	>8	R	cat	>=8	NS	3	yes	yes
43684_1#111	43684_1#111	ERS10172501	2017	late-PCV13	53303	22F	NVT	non-PCV	53303	GPS_ZA_5827	7054	16	18	6	10	17	1	14	40	NVT>50%	23-0-454	0.12	R	neg	neg	0.06	S	0.06	S	neg	0.5	S	neg	<=0.25	S	neg	<=2	S	1	yes	no
43684_1#12	43684_1#12	ERS10172571	2017	late-PCV13	51636	23A	NVT	non-PCV	51636	GPS_ZA_5898	_	43	60	_	1	11	14	19	56	VT>=50%	2-NEW-0	<=0.03	S	neg	neg	0.06	S	0.06	S	neg	0.5	S	neg	<=0.25	S	neg	<=2	S	0	no	no
43684_1#130	43684_1#130	ERS10172599	2017	late-PCV13	53043	8	NVT	non-PCV	53043	GPS_ZA_5925	_	43	13	54	1	16	4	14	168	NVT-only	200-240-19	0.25	R	neg	neg	0.06	S	0.06	S	folA_I100L,folP_aa_insert_57-70	>=4	R	neg	<=0.25	S	neg	<=2	S	2	yes	no
43684_1#132	43684_1#132	ERS10172600	2017	late-PCV13	53047	8	NVT	non-PCV	53047	GPS_ZA_5926	3983	8	5	7	12	15	16	6	137	NVT-only	1-2-0	<=0.03	S	neg	neg	0.06	S	0.06	S	neg	0.5	S	neg	<=0.25	S	neg	<=2	S	0	no	no
43684_1#134	43684_1#134	ERS10172601	2017	late-PCV13	54028	18A	NVT	non-PCV	54028	GPS_ZA_5927	_	1	5	53	32	14	20	773	17	VT>=50%	NEW-NEW-5	0.06	S	neg	neg	0.06	S	0.06	S	folP_aa_insert_57-70	2	I	neg	<=0.25	S	neg	<=2	S	1	yes	no
43684_1#136	43684_1#136	ERS10172603	2017	late-PCV13	54029/54030	19A	VT	PCV13 unique	54029	GPS_ZA_5928	6255	1	5	4	32	14	20	199	17	VT>=50%	16-13-19	0.25	R	neg	neg	0.06	S	0.06	S	folA_I100L,folP_aa_insert_57-70	>=4	R	neg	<=0.25	S	neg	<=2	S	2	yes	no
43684_1#139	43684_1#139	ERS10172510	2017	late-PCV13	53378	9N	NVT	non-PCV	53378	GPS_ZA_5833	2416	43	60	1	1	11	14	19	56	VT>=50%	2-4-0	<=0.03	S	neg	neg	0.06	S	0.06	S	neg	0.5	S	neg	<=0.25	S	neg	<=2	S	0	no	no
43684_1#14	43684_1#14	ERS10172573	2017	late-PCV13	51667	34	NVT	non-PCV	51667	GPS_ZA_5899	53	2	5	1	11	16	3	14	3	NVT>50%	3-6-NEW	<=0.03	S	neg	neg	0.06	S	0.06	S	neg	0.5	S	neg	<=0.25	S	neg	<=2	S	0	no	no
43684_1#140	43684_1#140	ERS10172604	2017	late-PCV13	53867	8	NVT	non-PCV	53867	GPS_ZA_5930	53	2	5	1	11	16	3	14	3	NVT>50%	0-6-5	<=0.03	S	neg	neg	0.06	S	0.06	S	neg	0.5	S	neg	<=0.25	S	neg	<=2	S	0	no	no
43684_1#141	43684_1#141	ERS10172508	2017	late-PCV13	53379/53381	19A	VT	PCV13 unique	53379	GPS_ZA_5834	2062	1	5	53	32	14	20	199	17	VT>=50%	16-13-19	0.25	R	neg	neg	0.06	S	0.06	S	folA_I100L,folP_aa_insert_57-70	>=4	R	neg	<=0.25	S	neg	<=2	S	2	yes	no
43684_1#142	43684_1#142	ERS10172605	2017	late-PCV13	53865	17F	NVT	non-PCV	53865	GPS_ZA_5931	6390	7	9	4	13	14	20	28	13	VT>=50%	2-4-456	0.12	R	neg	neg	0.06	S	0.06	S	folP_aa_insert_57-70	2	I	neg	<=0.25	S	neg	<=2	S	2	yes	no
43684_1#144	43684_1#144	ERS10172606	2017	late-PCV13	53900	22F	NVT	non-PCV	53900	GPS_ZA_5932	11744	10	457	54	1	9	3	75	61	NVT-only	2-0-418	0.06	S	neg	neg	0.06	S	0.06	S	neg	0.5	S	neg	<=0.25	S	neg	<=2	S	0	no	no
43684_1#15	43684_1#15	ERS10172442	2017	late-PCV13	52931	19F	VT	PCV7	52931	GPS_ZA_5803	2062	1	5	53	32	14	20	199	17	VT>=50%	16-13-19	0.25	R	neg	neg	0.06	S	0.06	S	folA_I100L,folP_aa_insert_57-70	>=4	R	neg	<=0.25	S	neg	<=2	S	2	yes	no
43684_1#16	43684_1#16	ERS10172574	2017	late-PCV13	51688	8	NVT	non-PCV	51688	GPS_ZA_5900	3544	10	20	8	1	6	1	29	32	NVT>50%	2-0-2	<=0.03	S	neg	neg	0.06	S	0.06	S	neg	0.5	S	neg	<=0.25	S	neg	<=2	S	0	no	no
43684_1#162	43684_1#162	ERS10172608	2017	late-PCV13	53849	21	NVT	non-PCV	53849	GPS_ZA_5933	8678	4	16	19	15	6	20	344	1	VT-only	13-NEW-497	4	R	ermB/mefA	ermB/mefA	>32	R	>2	R	folA_I100L,folP_aa_insert_57-70	>=4	R	TETM	>8	R	neg	<=2	S	5	yes	yes
43684_1#164	43684_1#164	ERS10172607	2017	late-PCV13	53756/53757	28A	NVT	non-PCV	53756	GPS_ZA_5934	53	2	5	1	11	16	3	14	3	NVT>50%	3-6-5	<=0.03	S	neg	neg	0.06	S	0.06	S	neg	0.5	S	neg	<=0.25	S	neg	<=2	S	0	no	no
43684_1#166	43684_1#166	ERS10172609	2017	late-PCV13	53799	3	VT	PCV13 unique	53799	GPS_ZA_5935	53	2	5	1	11	16	3	14	3	NVT>50%	3-6-5	<=0.03	S	neg	neg	0.06	S	0.06	S	neg	0.5	S	neg	<=0.25	S	neg	<=2	S	0	no	no
43684_1#167	43684_1#167	ERS10172514	2017	late-PCV13	53508	8	NVT	non-PCV	53508	GPS_ZA_5840	4088	50	8	1	16	6	88	14	33	NVT>50%	1-0-0	<=0.03	S	neg	neg	0.06	S	0.06	S	neg	0.5	S	neg	<=0.25	S	neg	<=2	S	0	no	no
43684_1#168	43684_1#168	ERS10172610	2017	late-PCV13	53690	12F	NVT	non-PCV	53690	GPS_ZA_5936	7105	10	65	321	1	15	1	75	92	NVT>50%	11-0-0	<=0.03	S	neg	neg	0.06	S	0.06	S	folA_I100L,folP_aa_insert_57-70	>=4	R	neg	<=0.25	S	neg	<=2	S	1	yes	no
43684_1#170	43684_1#170	ERS10172611	2017	late-PCV13	53712	23F	VT	PCV7	53712	GPS_ZA_5937	8774	2	8	62	16	238	112	309	30	NVT>50%	0-0-0	<=0.03	S	neg	neg	0.06	S	0.06	S	folA_I100L,folP_aa_insert_57-70	>=4	R	neg	<=0.25	S	neg	<=2	S	1	yes	no
43684_1#172	43684_1#172	ERS10172613	2017	late-PCV13	53657	3	VT	PCV13 unique	53657	GPS_ZA_5938	53	2	5	1	11	16	3	14	3	NVT>50%	3-6-5	<=0.03	S	neg	neg	0.06	S	0.06	S	neg	0.5	S	neg	<=0.25	S	neg	<=2	S	0	no	no
43684_1#174	43684_1#174	ERS10172614	2017	late-PCV13	53684	19F	VT	PCV7	53684	GPS_ZA_5939	2062	1	5	53	32	14	20	199	17	VT>=50%	16-13-19	0.25	R	neg	neg	0.06	S	0.06	S	folA_I100L,folP_aa_insert_57-70	>=4	R	neg	<=0.25	S	neg	<=2	S	2	yes	no
43684_1#176	43684_1#176	ERS10172460	2017	late-PCV13	53605	4	VT	PCV7	53605	GPS_ZA_5940	361	7	13	8	6	6	6	8	5	VT>=50%	7-1-455	0.25	R	neg	neg	0.06	S	0.06	S	folP_aa_insert_57-70	2	I	neg	<=0.25	S	neg	<=2	S	2	yes	no
43684_1#193	43684_1#193	ERS10172519	2017	late-PCV13	53587	8	NVT	non-PCV	53587	GPS_ZA_5845	2416	43	60	1	1	11	14	19	56	VT>=50%	2-4-0	<=0.03	S	neg	neg	0.06	S	0.06	S	neg	0.5	S	neg	<=0.25	S	neg	<=2	S	0	no	no
43684_1#194	43684_1#194	ERS10172461	2017	late-PCV13	53549/53553	15B/C	NVT	non-PCV	53549	GPS_ZA_5941	458	2	32	9	47	6	21	17	51	VT-only	0-26-2	<=0.03	S	neg	neg	0.06	S	0.06	S	neg	0.5	S	neg	<=0.25	S	neg	<=2	S	0	no	no
43684_1#195	43684_1#195	ERS10172520	2017	late-PCV13	53631	23F	VT	PCV7	53631	GPS_ZA_5846	_	15	5	53	21	6	20	199	17	VT>=50%	36-13-19	0.25	R	neg	neg	0.06	S	0.06	S	folA_I100L,folP_aa_insert_57-70	>=4	R	neg	<=0.25	S	neg	<=2	S	2	yes	no
43684_1#196	43684_1#196	ERS10172462	2017	late-PCV13	53558/53561	9V	VT	PCV7	53558	GPS_ZA_5942	445	2	5	29	5	42	3	18	3	NVT>50%	0-0-0	<=0.03	S	neg	neg	0.06	S	0.06	S	neg	0.5	S	neg	<=0.25	S	neg	<=2	S	0	no	no
43684_1#198	43684_1#198	ERS10172463	2017	late-PCV13	53482	12F	NVT	non-PCV	53482	GPS_ZA_5943	700	12	11	2	6	6	22	14	10	VT>=50%	17-15-22	0.5	R	neg	neg	0.06	S	0.06	S	folA_I100L,folP_aa_insert_57-70	>=4	R	TETM	>8	R	neg	<=2	S	3	yes	yes
43684_1#2	43684_1#2	ERS10172567	2017	late-PCV13	51391	6C	NVT	non-PCV	51391	GPS_ZA_5893	2062	1	5	53	32	14	20	199	17	VT>=50%	16-13-19	0.25	R	neg	neg	0.06	S	0.06	S	folA_I100L,folP_aa_insert_57-70	>=4	R	neg	<=0.25	S	neg	<=2	S	2	yes	no
43684_1#200	43684_1#200	ERS10172464	2017	late-PCV13	53489	35A	NVT	non-PCV	53489	GPS_ZA_5944	10673	1	5	14	4	15	1	1	46	NVT>50%	2-6-2	<=0.03	S	neg	neg	0.06	S	0.06	S	neg	0.5	S	neg	<=0.25	S	neg	<=2	S	0	no	no
43684_1#202	43684_1#202	ERS10172465	2017	late-PCV13	53452	19F	VT	PCV7	53452	GPS_ZA_5945	_	2	5	1	11	_	3	14	3	NVT>50%	3-6-5	<=0.03	S	neg	neg	0.06	S	0.06	S	neg	0.5	S	neg	<=0.25	S	neg	<=2	S	0	no	no
43684_1#203	43684_1#203	ERS10172523	2017	late-PCV13	53709	9N	NVT	non-PCV	53709	GPS_ZA_5850	2062	1	5	53	32	14	20	199	17	VT>=50%	16-13-19	0.25	R	neg	neg	0.06	S	0.06	S	folA_I100L,folP_aa_insert_57-70	>=4	R	neg	<=0.25	S	neg	<=2	S	2	yes	no
43684_1#204	43684_1#204	ERS10172466	2017	late-PCV13	53474	9N	NVT	non-PCV	53474	GPS_ZA_5946	3983	8	5	7	12	15	16	6	137	NVT-only	1-2-0	<=0.03	S	neg	neg	0.06	S	0.06	S	neg	0.5	S	neg	<=0.25	S	neg	<=2	S	0	no	no
43684_1#205	43684_1#205	ERS10172525	2017	late-PCV13	53724	13	NVT	non-PCV	53724	GPS_ZA_5851	2420	1	5	23	1	42	3	18	3	NVT>50%	0-0-0	<=0.03	S	neg	neg	0.06	S	0.06	S	folP_aa_insert_57-70	2	I	neg	<=0.25	S	neg	<=2	S	1	yes	no
43684_1#206	43684_1#206	ERS10172467	2017	late-PCV13	53409	31	NVT	non-PCV	53409	GPS_ZA_5947	53	2	5	1	11	16	3	14	3	NVT>50%	3-6-5	<=0.03	S	neg	neg	0.06	S	0.06	S	neg	0.5	S	neg	<=0.25	S	neg	<=2	S	0	no	no
43684_1#207	43684_1#207	ERS10172527	2017	late-PCV13	53774	8	NVT	non-PCV	53774	GPS_ZA_5852	3544	10	20	8	1	6	1	29	32	NVT>50%	2-0-2	<=0.03	S	neg	neg	0.06	S	0.06	S	neg	0.5	S	neg	<=0.25	S	neg	<=2	S	0	no	no
43684_1#228	43684_1#228	ERS10172470	2017	late-PCV13	53243	19F	VT	PCV7	53243	GPS_ZA_5950	8328	1	8	9	5	241	1	18	90	VT-only	NEW-NEW-NEW	0.25	R	neg	neg	0.06	S	0.06	S	folA_I100L,folP_aa_insert_57-70	>=4	R	neg	<=0.25	S	neg	<=2	S	2	yes	no
43684_1#230	43684_1#230	ERS10172471	2017	late-PCV13	53306	13	NVT	non-PCV	53306	GPS_ZA_5951	3847	65	5	1	11	16	3	14	3	NVT>50%	3-NEW-5	<=0.03	S	neg	neg	0.06	S	0.06	S	neg	0.5	S	neg	<=0.25	S	neg	<=2	S	0	no	no
43684_1#231	43684_1#231	ERS10172530	2017	late-PCV13	53931	29	NVT	non-PCV	53931	GPS_ZA_5856	3450	1	5	14	5	15	1	1	46	NVT>50%	0-6-2	<=0.03	S	neg	neg	0.06	S	0.06	S	neg	0.5	S	neg	<=0.25	S	neg	<=2	S	0	no	no
43684_1#232	43684_1#232	ERS10172472	2017	late-PCV13	53048	3	VT	PCV13 unique	53048	GPS_ZA_5952	12245	8	8	62	16	6	130	309	30	NVT>50%	2-0-0	<=0.03	S	neg	neg	0.06	S	0.06	S	folP_aa_insert_57-70	2	I	neg	<=0.25	S	neg	<=2	S	1	yes	no
43684_1#239	43684_1#239	ERS10172531	2017	late-PCV13	53852	19A	VT	PCV13 unique	53852	GPS_ZA_5860	10642	8	62	36	5	88	4	394	125	NVT-only	1-0-0	<=0.03	S	neg	neg	0.06	S	0.06	S	folP_aa_insert_57-70	2	I	neg	<=0.25	S	neg	<=2	S	1	yes	no
43684_1#257	43684_1#257	ERS10172535	2017	late-PCV13	54113	3	VT	PCV13 unique	54113	GPS_ZA_5861	53	2	5	1	11	16	3	14	3	NVT>50%	3-6-5	<=0.03	S	neg	neg	0.06	S	0.06	S	neg	0.5	S	neg	<=0.25	S	neg	<=2	S	0	no	no
43684_1#259	43684_1#259	ERS10172536	2017	late-PCV13	54114/54115	12F	NVT	non-PCV	54114	GPS_ZA_5862	53	2	5	1	11	16	3	14	3	NVT>50%	3-6-5	<=0.03	S	neg	neg	0.06	S	0.06	S	neg	0.5	S	neg	<=0.25	S	neg	<=2	S	0	no	no
43684_1#269	43684_1#269	ERS10172541	2017	late-PCV13	54199	17F	NVT	non-PCV	54199	GPS_ZA_5867	458	2	32	9	47	6	21	17	51	VT-only	0-26-2	<=0.03	S	neg	neg	0.06	S	0.06	S	neg	0.5	S	neg	<=0.25	S	neg	<=2	S	0	no	no
43684_1#270	43684_1#270	ERS10172484	2017	late-PCV13	54052/54109	22F	NVT	non-PCV	54109	GPS_ZA_5963	1766	1	5	29	1	46	14	18	57	NVT-only	12-0-0	<=0.03	S	neg	neg	0.06	S	0.06	S	neg	0.5	S	neg	<=0.25	S	neg	<=2	S	0	no	no
43684_1#293	43684_1#293	ERS10172546	2017	late-PCV13	51978	12F	NVT	non-PCV	51978	GPS_ZA_5871	53	2	5	1	11	16	3	14	3	NVT>50%	3-6-5	<=0.03	S	neg	neg	0.06	S	0.06	S	neg	0.5	S	neg	<=0.25	S	neg	<=2	S	0	no	no
43684_1#295	43684_1#295	ERS10172545	2017	late-PCV13	52582	3	VT	PCV13 unique	52582	GPS_ZA_5872	1221	7	5	1	5	15	12	14	70	VT-only	2-4-3	<=0.03	S	neg	neg	0.06	S	0.06	S	neg	0.5	S	neg	<=0.25	S	neg	<=2	S	0	no	no
43684_1#297	43684_1#297	ERS10172547	2017	late-PCV13	52624	22F	NVT	non-PCV	52624	GPS_ZA_5873	7052	7	43	47	16	6	14	17	48	NVT>50%	218-18-171	0.25	R	neg	neg	0.06	S	0.06	S	folA_I100L,folP_aa_insert_57-70	>=4	R	neg	<=0.25	S	neg	<=2	S	2	yes	no
43684_1#299	43684_1#299	ERS10172548	2017	late-PCV13	52690	16F	NVT	non-PCV	52690	GPS_ZA_5874	458	2	32	9	47	6	21	17	51	VT-only	0-26-2	<=0.03	S	neg	neg	0.06	S	0.06	S	neg	0.5	S	neg	<=0.25	S	neg	<=2	S	0	no	no
43684_1#327	43684_1#327	ERS10172554	2017	late-PCV13	50678	17F	NVT	non-PCV	50678	GPS_ZA_5880	72	2	13	2	4	9	4	1	16	VT>=50%	2-0-0	<=0.03	S	neg	neg	0.06	S	0.06	S	neg	0.5	S	neg	<=0.25	S	neg	<=2	S	0	no	no
43684_1#329	43684_1#329	ERS10172555	2017	late-PCV13	50786	12F	NVT	non-PCV	50786	GPS_ZA_5881	_	15	5	54	1	_	1	168	52	NVT>50%	NEW-4-0	<=0.03	S	neg	neg	0.06	S	0.06	S	neg	0.5	S	neg	<=0.25	S	neg	<=2	S	0	no	no
43684_1#33	43684_1#33	ERS10172439	2017	late-PCV13	52932	8	NVT	non-PCV	52932	GPS_ZA_5804	445	2	5	29	5	42	3	18	3	NVT>50%	0-0-3	<=0.03	S	neg	neg	0.06	S	0.06	S	folA_I100L,folP_aa_insert_57-70	>=4	R	neg	<=0.25	S	neg	<=2	S	1	yes	no
43684_1#331	43684_1#331	ERS10172556	2017	late-PCV13	50825	17F	NVT	non-PCV	50825	GPS_ZA_5882	5647	15	5	54	1	197	1	168	52	NVT>50%	NEW-0-0	<=0.03	S	23S rRNA	neg	FlagFlag	Flag	FlagFlag	Flag	neg	0.5	S	neg	<=0.25	S	neg	<=2	S	0	no	no
43684_1#333	43684_1#333	ERS10172557	2017	late-PCV13	50826	13	NVT	non-PCV	50826	GPS_ZA_5883	66	2	8	2	4	6	1	1	16	VT>=50%	1-0-0	<=0.03	S	neg	neg	0.06	S	0.06	S	neg	0.5	S	neg	<=0.25	S	neg	<=2	S	0	no	no
43684_1#34	43684_1#34	ERS10172576	2017	late-PCV13	51697	19A	VT	PCV13 unique	51697	GPS_ZA_5901	2062	1	5	53	32	14	20	199	17	VT>=50%	16-13-19	0.25	R	neg	neg	0.06	S	0.06	S	folP_aa_insert_57-70	2	I	neg	<=0.25	S	neg	<=2	S	2	yes	no
43684_1#35	43684_1#35	ERS10172444	2017	late-PCV13	52961	16F	NVT	non-PCV	52961	GPS_ZA_5805	347	12	8	9	3	3	20	57	21	VT-only	17-291-131	2	R	neg	neg	0.06	S	0.06	S	folA_I100L,folP_aa_insert_57-70	>=4	R	neg	<=0.25	S	neg	<=2	S	2	yes	no
43684_1#353	43684_1#353	ERS10172559	2017	late-PCV13	50863	6C	NVT	non-PCV	50863	GPS_ZA_5885	201	8	13	14	4	9	4	14	4	NVT>50%	0-0-3	<=0.03	S	neg	neg	0.06	S	0.06	S	neg	0.5	S	neg	<=0.25	S	neg	<=2	S	0	no	no
43684_1#355	43684_1#355	ERS10172560	2017	late-PCV13	50904	3	VT	PCV13 unique	50904	GPS_ZA_5886	_	8	2	29	1	43	14	18	57	NVT-only	12-0-0	<=0.03	S	neg	neg	0.06	S	0.06	S	folA_I100L,folP_aa_insert_57-70	>=4	R	neg	<=0.25	S	neg	<=2	S	1	yes	no
43684_1#357	43684_1#357	ERS10172561	2017	late-PCV13	50946	31	NVT	non-PCV	50946	GPS_ZA_5887	_	7	13	8	_	25	6	8	5	VT>=50%	NEW-1-NEW	0.25	R	neg	neg	0.06	S	0.06	S	folA_I100L,folP_aa_insert_57-70	>=4	R	neg	<=0.25	S	neg	<=2	S	2	yes	no
43684_1#36	43684_1#36	ERS10172575	2017	late-PCV13	51743	12F	NVT	non-PCV	51743	GPS_ZA_5902	66	2	8	2	4	6	1	1	16	VT>=50%	1-0-0	<=0.03	S	neg	neg	0.06	S	0.06	S	neg	0.5	S	neg	<=0.25	S	neg	<=2	S	0	no	no
43684_1#361	43684_1#361	ERS10172563	2017	late-PCV13	51155	33F	NVT	non-PCV	51155	GPS_ZA_5889	989	12	5	89	8	6	112	14	26	NVT>50%	12-4-3	<=0.03	S	neg	neg	0.06	S	0.06	S	folP_aa_insert_57-70	2	I	TETM	>8	R	cat	>=8	NS	3	yes	yes
43684_1#363	43684_1#363	ERS10172565	2017	late-PCV13	51203	3	VT	PCV13 unique	51203	GPS_ZA_5890	15348	7	9	4	25	9	31	14	199	NVT-only	23-0-0	<=0.03	S	neg	neg	0.06	S	0.06	S	neg	0.5	S	neg	<=0.25	S	neg	<=2	S	0	no	no
43684_1#365	43684_1#365	ERS10172566	2017	late-PCV13	51353	12F	NVT	non-PCV	51353	GPS_ZA_5891	53	2	5	1	11	16	3	14	3	NVT>50%	0-6-5	<=0.03	S	neg	neg	0.06	S	0.06	S	neg	0.5	S	neg	<=0.25	S	neg	<=2	S	0	no	no
43684_1#367	43684_1#367	ERS10172564	2017	late-PCV13	51383	12F	NVT	non-PCV	51383	GPS_ZA_5892	8687	1	32	97	5	10	88	18	25	NVT-only	2-0-394	0.06	S	23S rRNA	neg	0.06	S	0.06	S	folA_I100L,folP_aa_insert_57-70	>=4	R	neg	<=0.25	S	neg	<=2	S	1	yes	no
43684_1#37	43684_1#37	ERS10172443	2017	late-PCV13	52974	10A	NVT	non-PCV	52974	GPS_ZA_5806	156	7	11	10	1	6	8	1	6	VT>=50%	15-12-18	2	R	neg	neg	0.06	S	0.06	S	folA_I100L,folP_aa_insert_57-70	>=4	R	neg	<=0.25	S	neg	<=2	S	2	yes	no
43684_1#38	43684_1#38	ERS10172577	2017	late-PCV13	51807	19A	VT	PCV13 unique	51807	GPS_ZA_5903	53	2	5	1	11	16	3	14	3	NVT>50%	3-6-5	<=0.03	S	neg	neg	0.06	S	0.06	S	neg	0.5	S	neg	<=0.25	S	neg	<=2	S	0	no	no
43684_1#4	43684_1#4	ERS10172568	2017	late-PCV13	51455	8	NVT	non-PCV	51455	GPS_ZA_5894	1221	7	5	1	5	15	12	14	70	VT-only	2-4-3	<=0.03	S	neg	neg	0.06	S	0.06	S	neg	0.5	S	neg	<=0.25	S	neg	<=2	S	0	no	no
43684_1#40	43684_1#40	ERS10172578	2017	late-PCV13	51825	13	NVT	non-PCV	51825	GPS_ZA_5904	81	4	4	2	4	4	1	1	16	VT>=50%	15-12-18	2	R	ermB	ermB	>32	R	>2	R	folA_I100L,folP_aa_insert_57-70	>=4	R	TETM	>8	R	neg	<=2	S	5	yes	yes
43684_1#42	43684_1#42	ERS10172579	2017	late-PCV13	51952	38	NVT	non-PCV	51952	GPS_ZA_5905	_	12	11	2	6	6	22	_	10	VT>=50%	17-15-22	0.5	R	neg	neg	0.06	S	0.06	S	folA_I100L,folP_aa_insert_57-70	>=4	R	TETM	>8	R	neg	<=2	S	3	yes	yes
43684_1#44	43684_1#44	ERS10172580	2017	late-PCV13	51959	16F	NVT	non-PCV	51959	GPS_ZA_5906	2416	43	60	1	1	11	14	19	56	VT>=50%	2-4-0	<=0.03	S	neg	neg	0.06	S	0.06	S	neg	0.5	S	neg	<=0.25	S	neg	<=2	S	0	no	no
43684_1#46	43684_1#46	ERS10172581	2017	late-PCV13	51969	12F	NVT	non-PCV	51969	GPS_ZA_5907	66	2	8	2	4	6	1	1	16	VT>=50%	1-0-0	<=0.03	S	neg	neg	0.06	S	0.06	S	neg	0.5	S	neg	<=0.25	S	neg	<=2	S	0	no	no
43684_1#47	43684_1#47	ERS10172448	2017	late-PCV13	53011/53041/53044	9N	NVT	non-PCV	53041	GPS_ZA_5811	2059	15	29	4	21	30	27	1	14	VT-only	217-12-19	0.25	R	mefA	neg	8	R	0.06	S	folA_I100L,folP_aa_insert_57-70	>=4	R	TETM	>8	R	neg	<=2	S	4	yes	yes
43684_1#48	43684_1#48	ERS10172582	2017	late-PCV13	52026	15A	NVT	non-PCV	52026	GPS_ZA_5908	172	7	13	8	6	25	6	8	5	VT>=50%	NEW-1-NEW	0.25	R	neg	neg	0.06	S	0.06	S	folA_I100L,folP_aa_insert_57-70	>=4	R	neg	<=0.25	S	neg	<=2	S	2	yes	no
43684_1#6	43684_1#6	ERS10172569	2017	late-PCV13	51475	4	VT	PCV7	51475	GPS_ZA_5895	70	2	13	1	4	6	12	1	16	VT>=50%	23-0-0	<=0.03	S	neg	neg	0.06	S	0.06	S	neg	0.5	S	neg	<=0.25	S	neg	<=2	S	0	no	no
43684_1#66	43684_1#66	ERS10172583	2017	late-PCV13	52100	8	NVT	non-PCV	52100	GPS_ZA_5909	494	16	44	1	16	9	70	17	191	NVT-only	2-2-2	<=0.03	S	neg	neg	0.06	S	0.06	S	neg	0.5	S	neg	<=0.25	S	neg	<=2	S	0	no	no
43684_1#67	43684_1#67	ERS10172451	2017	late-PCV13	53146	31	NVT	non-PCV	53146	GPS_ZA_5813	53	2	5	1	11	16	3	14	3	NVT>50%	3-6-5	<=0.03	S	neg	neg	0.06	S	0.06	S	neg	0.5	S	neg	<=0.25	S	neg	<=2	S	0	no	no
43684_1#68	43684_1#68	ERS10172584	2017	late-PCV13	52034	19A	VT	PCV13 unique	52034	GPS_ZA_5910	458	2	32	9	47	6	21	17	51	VT-only	0-26-2	<=0.03	S	neg	neg	0.06	S	0.06	S	neg	0.5	S	neg	<=0.25	S	neg	<=2	S	0	no	no
43684_1#70	43684_1#70	ERS10172585	2017	late-PCV13	52307	7F	VT	PCV13 unique	52307	GPS_ZA_5911	10854	8	10	2	138	1	26	1	11	NVT>50%	2-0-2	<=0.03	S	neg	neg	0.06	S	0.06	S	neg	0.5	S	neg	<=0.25	S	neg	<=2	S	0	no	no
43684_1#71	43684_1#71	ERS10172453	2017	late-PCV13	53163	8	NVT	non-PCV	53163	GPS_ZA_5815	2062	1	5	53	32	14	20	199	17	VT>=50%	NEW-13-19	0.25	R	neg	neg	0.06	S	0.06	S	folA_I100L,folP_aa_insert_57-70	>=4	R	neg	<=0.25	S	neg	<=2	S	2	yes	no
43684_1#72	43684_1#72	ERS10172587	2017	late-PCV13	52342	8	NVT	non-PCV	52342	GPS_ZA_5912	_	7	5	1	_	6	31	14	49	NVT-only	11-0-0	<=0.03	S	neg	neg	0.06	S	0.06	S	neg	0.5	S	neg	<=0.25	S	neg	<=2	S	0	no	no
43684_1#73	43684_1#73	ERS10172454	2017	late-PCV13	53165	4	VT	PCV7	53165	GPS_ZA_5816	53	2	5	1	11	16	3	14	3	NVT>50%	3-6-5	<=0.03	S	neg	neg	0.06	S	0.06	S	neg	0.5	S	neg	<=0.25	S	neg	<=2	S	0	no	no
43684_1#74	43684_1#74	ERS10172586	2017	late-PCV13	52389	35B	NVT	non-PCV	52389	GPS_ZA_5913	6477	10	16	54	1	9	7	31	61	NVT-only	2-4-0	<=0.03	S	neg	neg	0.06	S	0.06	S	folP_aa_insert_57-70	2	I	neg	<=0.25	S	neg	<=2	S	1	yes	no
43684_1#75	43684_1#75	ERS10172455	2017	late-PCV13	53167/53168	15B/C	NVT	non-PCV	53167	GPS_ZA_5817	_	2	8	2	1	1	19	20	446	N/A	0-0-2	<=0.03	S	neg	neg	0.06	S	0.06	S	folP_aa_insert_57-70	2	I	neg	<=0.25	S	neg	<=2	S	1	yes	no
43684_1#76	43684_1#76	ERS10172588	2017	late-PCV13	52478	19A	VT	PCV13 unique	52478	GPS_ZA_5914	1232	2	5	4	66	10	6	11	271	N/A	12-0-2	<=0.03	S	neg	neg	0.06	S	0.06	S	folP_aa_insert_57-70	2	I	neg	<=0.25	S	neg	<=2	S	1	yes	no
43684_1#79	43684_1#79	ERS10172457	2017	late-PCV13	53208	3	VT	PCV13 unique	53208	GPS_ZA_5819	2062	1	5	53	32	14	20	199	17	VT>=50%	16-13-19	0.25	R	neg	neg	0.06	S	0.06	S	folA_I100L,folP_aa_insert_57-70	>=4	R	neg	<=0.25	S	neg	<=2	S	2	yes	no
43684_1#8	43684_1#8	ERS10172570	2017	late-PCV13	51529	19A	VT	PCV13 unique	51529	GPS_ZA_5896	10851	1	5	31	20	15	16	20	304	N/A	1-6-0	<=0.03	S	neg	neg	0.06	S	0.06	S	neg	0.5	S	neg	<=0.25	S	neg	<=2	S	0	no	no
43684_1#80	43684_1#80	ERS10172590	2017	late-PCV13	52622	19A	VT	PCV13 unique	52622	GPS_ZA_5916	700	12	11	2	6	6	22	14	10	VT>=50%	17-15-22	0.5	R	neg	neg	0.06	S	0.06	S	folA_I100L,folP_aa_insert_57-70	>=4	R	TETM	>8	R	neg	<=2	S	3	yes	yes
43684_1#98	43684_1#98	ERS10172591	2017	late-PCV13	52654	3	VT	PCV13 unique	52654	GPS_ZA_5917	2416	43	60	1	1	11	14	19	56	VT>=50%	2-4-0	<=0.03	S	neg	neg	0.06	S	0.06	S	neg	0.5	S	neg	<=0.25	S	neg	<=2	S	0	no	no
43684_1#99	43684_1#99	ERS10172459	2017	late-PCV13	53212	serogroup 24	NVT	non-PCV	53212	GPS_ZA_5821	_	2	5	_	5	6	31	14	49	NVT-only	11-0-0	<=0.03	S	neg	neg	0.06	S	0.06	S	neg	0.5	S	neg	<=0.25	S	neg	<=2	S	0	no	no
43684_1#114	43684_1#114	ERS10172747	2018	late-PCV13	57081	8	NVT	non-PCV	57081	GPS_ZA_6109	2062	1	5	53	32	14	20	199	17	VT>=50%	16-NEW-19	0.25	R	neg	neg	0.06	S	0.06	S	folA_I100L,folP_aa_insert_57-70	>=4	R	neg	<=0.25	S	neg	<=2	S	2	yes	no
43684_1#116	43684_1#116	ERS10172748	2018	late-PCV13	57082	23A	NVT	non-PCV	57082	GPS_ZA_6110	66	2	8	2	4	6	1	1	16	VT>=50%	1-0-0	<=0.03	S	neg	neg	0.06	S	0.06	S	neg	0.5	S	neg	<=0.25	S	neg	<=2	S	0	no	no
43684_1#117	43684_1#117	ERS10172653	2018	late-PCV13	56721	12F	NVT	non-PCV	56721	GPS_ZA_6015	5647	15	5	54	1	197	1	168	52	NVT>50%	NEW-NEW-0	<=0.03	S	neg	neg	0.06	S	0.06	S	neg	0.5	S	neg	<=0.25	S	neg	<=2	S	0	no	no
43684_1#118	43684_1#118	ERS10172749	2018	late-PCV13	57088	13	NVT	non-PCV	57088	GPS_ZA_6111	30	1	5	27	20	1	1	1	46	NVT>50%	0-6-2	<=0.03	S	neg	neg	0.06	S	0.06	S	folP_aa_insert_57-70	2	I	neg	<=0.25	S	neg	<=2	S	1	yes	no
43684_1#119	43684_1#119	ERS10172654	2018	late-PCV13	56803	19A	VT	PCV13 unique	56803	GPS_ZA_6016	3544	10	20	8	1	6	1	29	32	NVT>50%	2-0-2	<=0.03	S	neg	neg	0.06	S	0.06	S	neg	0.5	S	neg	<=0.25	S	neg	<=2	S	0	no	no
43684_1#120	43684_1#120	ERS10172818	2018	late-PCV13	57123	19A	VT	PCV13 unique	57123	GPS_ZA_6112	2062	1	5	53	32	14	20	199	17	VT>=50%	16-13-19	0.25	R	neg	neg	0.06	S	0.06	S	folA_I100L,folP_aa_insert_57-70	>=4	R	neg	<=0.25	S	neg	<=2	S	2	yes	no
43684_1#121	43684_1#121	ERS10172655	2018	late-PCV13	56830/56831	15A	NVT	non-PCV	56830	GPS_ZA_6017	10680	2	5	54	38	27	14	14	34	NVT>50%	16-27-19	0.25	R	neg	neg	0.06	S	0.06	S	folA_I100L,folP_aa_insert_57-70	>=4	R	neg	<=0.25	S	neg	<=2	S	2	yes	no
43684_1#124	43684_1#124	ERS10172821	2018	late-PCV13	57159	3	VT	PCV13 unique	57159	GPS_ZA_6114	4253	12	19	2	17	10	22	14	10	VT>=50%	17-15-171	0.25	R	ermB	ermB	>32	R	>2	R	folP_aa_insert_57-70	2	I	TETM	>8	R	neg	<=2	S	5	yes	yes
43684_1#126	43684_1#126	ERS10172820	2018	late-PCV13	57218	10A	NVT	non-PCV	57218	GPS_ZA_6115	8822	7	16	19	16	10	220	14	254	N/A	0-NEW-0	<=0.03	S	neg	neg	0.06	S	0.06	S	neg	0.5	S	neg	<=0.25	S	neg	<=2	S	0	no	no
43684_1#127	43684_1#127	ERS10172658	2018	late-PCV13	56863	8	NVT	non-PCV	56863	GPS_ZA_6020	2613	2	5	36	12	17	1	4	9	VT>=50%	34-89-147	2	R	ermB	ermB	>32	R	>2	R	neg	0.5	S	TETM	>8	R	neg	<=2	S	4	yes	yes
43684_1#128	43684_1#128	ERS10172822	2018	late-PCV13	57244/57245	4	VT	PCV7	57244	GPS_ZA_6116	1110	2	5	1	11	16	135	14	3	NVT>50%	3-6-5	<=0.03	S	neg	neg	0.06	S	0.06	S	neg	0.5	S	neg	<=0.25	S	neg	<=2	S	0	no	no
43684_1#145	43684_1#145	ERS10172659	2018	late-PCV13	56882	12F	NVT	non-PCV	56882	GPS_ZA_6021	393	10	43	41	18	13	49	6	38	NVT-only	2-4-0	<=0.03	S	neg	neg	0.06	S	0.06	S	neg	0.5	S	neg	<=0.25	S	neg	<=2	S	0	no	no
43684_1#146	43684_1#146	ERS10172823	2018	late-PCV13	57303	15A	NVT	non-PCV	57303	GPS_ZA_6117	989	12	5	89	8	6	112	14	26	NVT>50%	12-4-3	<=0.03	S	neg	neg	0.06	S	0.06	S	folA_I100L,folP_aa_insert_57-70	>=4	R	TETM	>8	R	cat	>=8	NS	3	yes	yes
43684_1#147	43684_1#147	ERS10172660	2018	late-PCV13	56967	8	NVT	non-PCV	56967	GPS_ZA_6022	989	12	5	89	8	6	112	14	26	NVT>50%	12-4-3	<=0.03	S	neg	neg	0.06	S	0.06	S	folA_I100L,folP_aa_insert_57-70	>=4	R	TETM	>8	R	cat	>=8	S	3	yes	yes
43684_1#148	43684_1#148	ERS10172824	2018	late-PCV13	57341	9N	NVT	non-PCV	57341	GPS_ZA_6118	66	2	8	2	4	6	1	1	16	VT>=50%	1-0-0	<=0.03	S	neg	neg	0.06	S	0.06	S	neg	0.5	S	neg	<=0.25	S	neg	<=2	S	0	no	no
43684_1#149	43684_1#149	ERS10172663	2018	late-PCV13	56997/56998	23A	NVT	non-PCV	56997	GPS_ZA_6023	2062	1	5	53	32	14	20	199	17	VT>=50%	16-13-19	0.25	R	neg	neg	0.06	S	0.06	S	folA_I100L,folP_aa_insert_57-70	>=4	R	neg	<=0.25	S	neg	<=2	S	2	yes	no
43684_1#150	43684_1#150	ERS10172825	2018	late-PCV13	57345	3	VT	PCV13 unique	57345	GPS_ZA_6119	11063	1	8	11	4	6	4	6	7	VT>=50%	0-0-6	<=0.03	S	neg	neg	0.06	S	0.06	S	folA_I100L,folP_aa_insert_57-70	>=4	R	neg	<=0.25	S	neg	<=2	S	1	yes	no
43684_1#151	43684_1#151	ERS10172661	2018	late-PCV13	57013/57045	12F	NVT	non-PCV	57013	GPS_ZA_6024	12245	8	8	62	16	6	130	309	30	NVT>50%	2-0-0	<=0.03	S	neg	neg	0.06	S	0.06	S	folP_aa_insert_57-70	2	I	neg	<=0.25	S	neg	<=2	S	1	yes	no
43684_1#152	43684_1#152	ERS10172826	2018	late-PCV13	57365	19A	VT	PCV13 unique	57365	GPS_ZA_6120	11696	4	16	19	15	6	20	676	1	VT-only	13-NEW-488	4	R	ermB/mefA	ermB/mefA	>32	R	>2	R	folA_I100L,folP_aa_insert_57-70	>=4	R	TETM	>8	R	neg	<=2	S	5	yes	yes
43684_1#153	43684_1#153	ERS10172662	2018	late-PCV13	57094/61042	31	NVT	non-PCV	57094	GPS_ZA_6025	7105	10	65	321	1	15	1	75	92	NVT>50%	11-0-0	<=0.03	S	neg	neg	0.06	S	0.06	S	folA_I100L,folP_aa_insert_57-70	>=4	R	neg	<=0.25	S	neg	<=2	S	1	yes	no
43684_1#154	43684_1#154	ERS10172827	2018	late-PCV13	57369	35B	NVT	non-PCV	57369	GPS_ZA_6121	53	2	5	1	11	16	3	14	3	NVT>50%	3-6-5	<=0.03	S	neg	neg	0.06	S	0.06	S	neg	0.5	S	neg	<=0.25	S	neg	<=2	S	0	no	no
43684_1#156	43684_1#156	ERS10172828	2018	late-PCV13	57376/57377	15A	NVT	non-PCV	57376	GPS_ZA_6122	458	2	32	9	47	6	21	17	51	VT-only	0-26-2	<=0.03	S	neg	neg	0.06	S	0.06	S	neg	0.5	S	neg	<=0.25	S	neg	<=2	S	0	no	no
43684_1#158	43684_1#158	ERS10172829	2018	late-PCV13	57382	9N	NVT	non-PCV	57382	GPS_ZA_6123	458	2	32	9	47	6	21	17	51	VT-only	0-26-2	<=0.03	S	neg	neg	0.06	S	0.06	S	neg	0.5	S	neg	<=0.25	S	neg	<=2	S	0	no	no
43684_1#159	43684_1#159	ERS10172665	2018	late-PCV13	57277	8	NVT	non-PCV	57277	GPS_ZA_6028	_	7	_	4	5	42	1	18	213	N/A	79-NEW-77	0.12	R	neg	neg	0.06	S	0.06	S	neg	0.5	S	neg	<=0.25	S	neg	<=2	S	1	yes	no
43684_1#160	43684_1#160	ERS10172830	2018	late-PCV13	57384	13	NVT	non-PCV	57384	GPS_ZA_6124	53	2	5	1	11	16	3	14	3	NVT>50%	3-6-5	<=0.03	S	neg	neg	0.06	S	0.06	S	neg	0.5	S	neg	<=0.25	S	neg	<=2	S	0	no	no
43684_1#177	43684_1#177	ERS10172667	2018	late-PCV13	57326	3	VT	PCV13 unique	57326	GPS_ZA_6029	53	2	5	1	11	16	3	14	3	NVT>50%	3-6-5	<=0.03	S	neg	neg	0.06	S	0.06	S	neg	0.5	S	neg	<=0.25	S	neg	<=2	S	0	no	no
43684_1#180	43684_1#180	ERS10172832	2018	late-PCV13	57400	4	VT	PCV7	57400	GPS_ZA_6126	989	12	5	89	8	6	112	14	26	NVT>50%	12-4-3	<=0.03	S	neg	neg	0.06	S	0.06	S	folP_aa_insert_57-70	2	I	TETM	>8	R	cat	>=8	NS	3	yes	yes
43684_1#181	43684_1#181	ERS10172669	2018	late-PCV13	57412	15B/C	NVT	non-PCV	57412	GPS_ZA_6031	3983	8	5	7	12	15	16	6	137	NVT-only	1-2-0	<=0.03	S	neg	neg	0.06	S	0.06	S	folA_I100L	2	I	neg	<=0.25	S	neg	<=2	S	1	yes	no
43684_1#182	43684_1#182	ERS10172833	2018	late-PCV13	57402	12F	NVT	non-PCV	57402	GPS_ZA_6127	6239	10	2	34	16	15	14	145	67	VT>=50%	23-2-NEW	<=0.03	S	neg	neg	0.06	S	0.06	S	neg	0.5	S	neg	<=0.25	S	neg	<=2	S	0	no	no
43684_1#183	43684_1#183	ERS10172671	2018	late-PCV13	57436	12F	NVT	non-PCV	57436	GPS_ZA_6032	2416	43	60	1	1	11	14	19	56	VT>=50%	2-4-0	<=0.03	S	neg	neg	0.06	S	0.06	S	neg	0.5	S	neg	<=0.25	S	neg	<=2	S	0	no	no
43684_1#184	43684_1#184	ERS10172835	2018	late-PCV13	57405	10A	NVT	non-PCV	57405	GPS_ZA_6128	12587	5	15	544	1	6	1	6	155	NVT-only	0-0-23	<=0.03	S	mefA	neg	8	R	0.06	S	folP_aa_insert_57-70	2	I	TETM	>8	R	neg	<=2	S	3	yes	yes
43684_1#186	43684_1#186	ERS10172834	2018	late-PCV13	57407	22F	NVT	non-PCV	57407	GPS_ZA_6129	53	2	5	1	11	16	3	14	3	NVT>50%	3-6-5	<=0.03	S	neg	neg	0.06	S	0.06	S	neg	0.5	S	neg	<=0.25	S	neg	<=2	S	0	no	no
43684_1#187	43684_1#187	ERS10172672	2018	late-PCV13	54119	16F	NVT	non-PCV	54119	GPS_ZA_6034	242	15	29	4	21	30	1	14	14	VT-only	0-0-0	<=0.03	S	mefA	neg	8	R	0.06	S	folP_aa_insert_57-70	2	I	TETM	>8	R	neg	<=2	S	3	yes	yes
43684_1#188	43684_1#188	ERS10172836	2018	late-PCV13	57423	8	NVT	non-PCV	57423	GPS_ZA_6130	989	12	5	89	8	6	112	14	26	NVT>50%	12-4-3	<=0.03	S	neg	neg	0.06	S	0.06	S	folP_aa_insert_57-70	2	I	TETM	>8	R	cat	>=8	NS	3	yes	yes
43684_1#189	43684_1#189	ERS10172673	2018	late-PCV13	54136	19A	VT	PCV13 unique	54136	GPS_ZA_6035	53	2	5	1	11	16	3	14	3	NVT>50%	3-6-5	<=0.03	S	neg	neg	0.06	S	0.06	S	neg	0.5	S	neg	<=0.25	S	neg	<=2	S	0	no	no
43684_1#190	43684_1#190	ERS10172837	2018	late-PCV13	57431	19F	VT	PCV7	57431	GPS_ZA_6131	53	2	5	1	11	16	3	14	3	NVT>50%	3-6-5	<=0.03	S	neg	neg	0.06	S	0.06	S	neg	0.5	S	neg	<=0.25	S	neg	<=2	S	0	no	no
43684_1#191	43684_1#191	ERS10172674	2018	late-PCV13	54138	9N	NVT	non-PCV	54138	GPS_ZA_6036	180	7	15	2	10	6	1	22	12	VT-only	2-0-2	<=0.03	S	neg	neg	0.06	S	0.06	S	neg	0.5	S	TETM	>8	R	neg	<=2	S	1	yes	no
43684_1#192	43684_1#192	ERS10172838	2018	late-PCV13	57438	12F	NVT	non-PCV	57438	GPS_ZA_6132	1221	7	5	1	5	15	12	14	70	VT-only	2-4-3	<=0.03	S	neg	neg	0.06	S	0.06	S	neg	0.5	S	neg	<=0.25	S	neg	<=2	S	0	no	no
43684_1#20	43684_1#20	ERS10172725	2018	late-PCV13	54620	15B/C	NVT	non-PCV	54620	GPS_ZA_6086	458	2	32	9	47	6	21	17	51	VT-only	0-26-2	<=0.03	S	neg	neg	0.06	S	0.06	S	neg	0.5	S	neg	<=0.25	S	neg	<=2	S	0	no	no
43684_1#209	43684_1#209	ERS10172675	2018	late-PCV13	54139	13	NVT	non-PCV	54139	GPS_ZA_6037	989	12	5	89	8	6	112	14	26	NVT>50%	12-4-3	<=0.03	S	neg	neg	0.06	S	0.06	S	folP_aa_insert_57-70	2	I	TETM	>8	R	cat	>=8	S	3	yes	yes
43684_1#21	43684_1#21	ERS10172629	2018	late-PCV13	55886	34	NVT	non-PCV	55886	GPS_ZA_5991	9915	7	9	4	13	15	20	9	13	VT>=50%	0-4-3	<=0.03	S	neg	neg	0.06	S	0.06	S	folP_aa_insert_57-70	2	I	neg	<=0.25	S	neg	<=2	S	1	yes	no
43684_1#210	43684_1#210	ERS10172839	2018	late-PCV13	57439	4	VT	PCV7	57439	GPS_ZA_6133	989	12	5	89	8	6	112	14	26	NVT>50%	12-4-3	<=0.03	S	neg	neg	0.06	S	0.06	S	folA_I100L,folP_aa_insert_57-70	>=4	R	TETM	>8	R	cat	>=8	NS	3	yes	yes
43684_1#211	43684_1#211	ERS10172676	2018	late-PCV13	54198/54202	7F	VT	PCV13 unique	54198	GPS_ZA_6038	11719	7	22	473	2	5	1	14	77	VT-only	19-NEW-410	0.25	R	neg	neg	0.06	S	0.06	S	folP_aa_insert_57-70	2	I	neg	<=0.25	S	neg	<=2	S	2	yes	no
43684_1#212	43684_1#212	ERS10172840	2018	late-PCV13	57453	8	NVT	non-PCV	57453	GPS_ZA_6134	53	2	5	1	11	16	3	14	3	NVT>50%	3-6-5	<=0.03	S	neg	neg	0.06	S	0.06	S	neg	0.5	S	neg	<=0.25	S	neg	<=2	S	0	no	no
43684_1#213	43684_1#213	ERS10172677	2018	late-PCV13	54225	19A	VT	PCV13 unique	54225	GPS_ZA_6039	2319	1	8	9	4	6	4	6	7	VT>=50%	2-0-6	<=0.03	S	neg	neg	0.06	S	0.06	S	neg	0.5	S	neg	<=0.25	S	neg	<=2	S	0	no	no
43684_1#214	43684_1#214	ERS10172841	2018	late-PCV13	57469	19F	VT	PCV7	57469	GPS_ZA_6135	_	1	305	465	1	9	1	1	255	N/A	2-6-187	<=0.03	S	neg	neg	0.06	S	0.06	S	neg	0.5	S	neg	<=0.25	S	neg	<=2	S	0	no	no
43684_1#215	43684_1#215	ERS10172678	2018	late-PCV13	54241	serogroup 24	NVT	non-PCV	54241	GPS_ZA_6040	2062	1	5	53	32	14	20	199	17	VT>=50%	16-13-19	0.25	R	neg	neg	0.06	S	0.06	S	folA_I100L,folP_aa_insert_57-70	>=4	R	neg	<=0.25	S	neg	<=2	S	2	yes	no
43684_1#218	43684_1#218	ERS10172843	2018	late-PCV13	57597	3	VT	PCV13 unique	57597	GPS_ZA_6137	5647	15	5	54	1	197	1	168	52	NVT>50%	NEW-4-0	<=0.03	S	neg	neg	0.06	S	0.06	S	neg	0.5	S	neg	<=0.25	S	neg	<=2	S	0	no	no
43684_1#219	43684_1#219	ERS10172682	2018	late-PCV13	54302	34	NVT	non-PCV	54302	GPS_ZA_6042	3847	65	5	1	11	16	3	14	3	NVT>50%	3-NEW-5	<=0.03	S	neg	neg	0.06	S	0.06	S	neg	0.5	S	neg	<=0.25	S	neg	<=2	S	0	no	no
43684_1#22	43684_1#22	ERS10172724	2018	late-PCV13	54628	9N	NVT	non-PCV	54628	GPS_ZA_6087	7052	7	43	47	16	6	14	17	48	NVT>50%	218-18-171	0.25	R	neg	neg	0.06	S	0.06	S	folA_I100L,folP_aa_insert_57-70	>=4	R	neg	<=0.25	S	neg	<=2	S	2	yes	no
43684_1#220	43684_1#220	ERS10172846	2018	late-PCV13	57637	12F	NVT	non-PCV	57637	GPS_ZA_6138	3983	8	5	7	12	15	16	6	137	NVT-only	1-2-0	<=0.03	S	neg	neg	0.06	S	0.06	S	neg	0.5	S	neg	<=0.25	S	neg	<=2	S	0	no	no
43684_1#221	43684_1#221	ERS10172680	2018	late-PCV13	54306	15A	NVT	non-PCV	54306	GPS_ZA_6043	53	2	5	1	11	16	3	14	3	NVT>50%	3-6-5	<=0.03	S	neg	neg	0.06	S	0.06	S	neg	0.5	S	neg	<=0.25	S	neg	<=2	S	0	no	no
43684_1#222	43684_1#222	ERS10172844	2018	late-PCV13	56135/56136/56137	3	VT	PCV13 unique	56135	GPS_ZA_6139	7889	1	11	10	5	6	8	6	54	VT-only	1-4-0	<=0.03	S	neg	neg	0.06	S	0.06	S	neg	0.5	S	neg	<=0.25	S	neg	<=2	S	0	no	no
43684_1#223	43684_1#223	ERS10172681	2018	late-PCV13	54313	8	NVT	non-PCV	54313	GPS_ZA_6044	3983	8	5	7	12	15	16	6	137	NVT-only	1-2-0	<=0.03	S	neg	neg	0.06	S	0.06	S	neg	0.5	S	neg	<=0.25	S	neg	<=2	S	0	no	no
43684_1#224	43684_1#224	ERS10172845	2018	late-PCV13	56161	3	VT	PCV13 unique	56161	GPS_ZA_6140	10554	8	10	36	3	6	1	6	22	NVT>50%	0-2-3	<=0.03	S	neg	neg	0.06	S	0.06	S	folA_I100L,folP_aa_insert_57-70	>=4	R	neg	<=0.25	S	neg	<=2	S	1	yes	no
43684_1#23	43684_1#23	ERS10172631	2018	late-PCV13	55982	35B	NVT	non-PCV	55982	GPS_ZA_5992	2062	1	5	53	32	14	20	199	17	VT>=50%	16-13-19	0.25	R	neg	neg	0.06	S	0.06	S	folA_I100L,folP_aa_insert_57-70	>=4	R	neg	<=0.25	S	neg	<=2	S	2	yes	no
43684_1#234	43684_1#234	ERS10172473	2018	late-PCV13	54460/54461/54508	3	VT	PCV13 unique	54508	GPS_ZA_5953	989	12	5	89	8	6	112	14	26	NVT>50%	12-4-3	<=0.03	S	neg	neg	0.06	S	0.06	S	folA_I100L,folP_aa_insert_57-70	>=4	R	TETM	>8	R	cat	>=8	NS	3	yes	yes
43684_1#236	43684_1#236	ERS10172474	2018	late-PCV13	54469	7C	NVT	non-PCV	54469	GPS_ZA_5954	5647	15	5	54	1	197	1	168	52	NVT>50%	NEW-4-0	<=0.03	S	neg	neg	0.06	S	0.06	S	neg	0.5	S	neg	<=0.25	S	neg	<=2	S	0	no	no
43684_1#241	43684_1#241	ERS10172683	2018	late-PCV13	54434/54435	38	NVT	non-PCV	54434	GPS_ZA_6045	53	2	5	1	11	16	3	14	3	NVT>50%	3-6-5	<=0.03	S	neg	neg	0.06	S	0.06	S	neg	0.5	S	neg	<=0.25	S	neg	<=2	S	0	no	no
43684_1#242	43684_1#242	ERS10172848	2018	late-PCV13	56140	3	VT	PCV13 unique	56140	GPS_ZA_6141	3847	65	5	1	11	16	3	14	3	NVT>50%	3-NEW-5	<=0.03	S	neg	neg	0.06	S	0.06	S	neg	0.5	S	neg	<=0.25	S	neg	<=2	S	0	no	no
43684_1#243	43684_1#243	ERS10172685	2018	late-PCV13	54436	12F	NVT	non-PCV	54436	GPS_ZA_6046	2613	2	5	36	12	17	1	4	9	VT>=50%	34-89-147	2	R	ermB	ermB	>32	R	>2	R	neg	0.5	S	TETM	>8	R	neg	<=2	NS	4	yes	yes
43684_1#244	43684_1#244	ERS10172849	2018	late-PCV13	56189	7C	NVT	non-PCV	56189	GPS_ZA_6142	445	2	5	29	5	42	3	18	3	NVT>50%	0-0-0	<=0.03	S	neg	neg	0.06	S	0.06	S	neg	0.5	S	neg	<=0.25	S	neg	<=2	S	0	no	no
43684_1#245	43684_1#245	ERS10172686	2018	late-PCV13	54438/54439	12F	NVT	non-PCV	54438	GPS_ZA_6047	989	12	5	89	8	6	112	14	26	NVT>50%	12-4-3	<=0.03	S	neg	neg	0.06	S	0.06	S	folP_aa_insert_57-70	2	I	TETM	>8	R	cat	>=8	NS	3	yes	yes
43684_1#246	43684_1#246	ERS10172847	2018	late-PCV13	55606	15A	NVT	non-PCV	55606	GPS_ZA_6143	66	2	8	2	4	6	1	1	16	VT>=50%	1-0-0	<=0.03	S	neg	neg	0.06	S	0.06	S	neg	0.5	S	neg	<=0.25	S	neg	<=2	S	0	no	no
43684_1#247	43684_1#247	ERS10172684	2018	late-PCV13	54440/54441	9N	NVT	non-PCV	54440	GPS_ZA_6048	3983	8	5	7	12	15	16	6	137	NVT-only	1-2-0	<=0.03	S	neg	neg	0.06	S	0.06	S	neg	0.5	S	neg	<=0.25	S	neg	<=2	S	0	no	no
43684_1#248	43684_1#248	ERS10172850	2018	late-PCV13	55701/55703	8	NVT	non-PCV	55701	GPS_ZA_6144	2062	1	5	53	32	14	20	199	17	VT>=50%	NEW-13-19	0.25	R	neg	neg	0.06	S	0.06	S	folA_I100L,folP_aa_insert_57-70	>=4	R	neg	<=0.25	S	neg	<=2	S	2	yes	no
43684_1#249	43684_1#249	ERS10172687	2018	late-PCV13	54443	19A	VT	PCV13 unique	54443	GPS_ZA_6049	989	12	5	89	8	6	112	14	26	NVT>50%	12-4-3	<=0.03	S	neg	neg	0.06	S	0.06	S	folA_I100L,folP_aa_insert_57-70	>=4	R	TETM	>8	R	cat	>=8	NS	3	yes	yes
43684_1#250	43684_1#250	ERS10172851	2018	late-PCV13	55761	34	NVT	non-PCV	55761	GPS_ZA_6145	1221	7	5	1	5	15	12	14	70	VT-only	2-4-3	<=0.03	S	neg	neg	0.06	S	0.06	S	neg	0.5	S	neg	<=0.25	S	neg	<=2	S	0	no	no
43684_1#251	43684_1#251	ERS10172688	2018	late-PCV13	54445	23A	NVT	non-PCV	54445	GPS_ZA_6050	53	2	5	1	11	16	3	14	3	NVT>50%	0-6-5	<=0.03	S	neg	neg	0.06	S	0.06	S	neg	0.5	S	neg	<=0.25	S	neg	<=2	S	0	no	no
43684_1#253	43684_1#253	ERS10172691	2018	late-PCV13	54455/54710	10A	NVT	non-PCV	54455	GPS_ZA_6051	10673	1	5	14	4	15	1	1	46	NVT>50%	2-6-2	<=0.03	S	neg	neg	0.06	S	0.06	S	neg	0.5	S	neg	<=0.25	S	neg	<=2	S	0	no	no
43684_1#254	43684_1#254	ERS10172853	2018	late-PCV13	55924	3	VT	PCV13 unique	55924	GPS_ZA_6147	3544	10	20	8	1	6	1	29	32	NVT>50%	2-0-2	<=0.03	S	neg	neg	0.06	S	0.06	S	neg	0.5	S	neg	<=0.25	S	neg	<=2	S	0	no	no
43684_1#255	43684_1#255	ERS10172690	2018	late-PCV13	54470	19F	VT	PCV7	54470	GPS_ZA_6052	11737	10	16	54	1	469	3	75	61	NVT-only	2-0-418	0.06	S	neg	neg	0.06	S	0.06	S	neg	0.5	S	neg	<=0.25	S	neg	<=2	S	0	no	no
43684_1#256	43684_1#256	ERS10172854	2018	late-PCV13	55927	14	VT	PCV7	55927	GPS_ZA_6148	1262	7	41	2	6	10	26	1	11	NVT>50%	2-0-2	<=0.03	S	neg	neg	0.06	S	0.06	S	folP_aa_insert_57-70	2	I	neg	<=0.25	S	neg	<=2	S	1	yes	no
43684_1#258	43684_1#258	ERS10172476	2018	late-PCV13	54576	8	NVT	non-PCV	54576	GPS_ZA_5957	1221	7	5	1	5	15	12	14	70	VT-only	2-4-3	<=0.03	S	neg	neg	0.06	S	0.06	S	neg	0.5	S	neg	<=0.25	S	neg	<=2	S	0	no	no
43684_1#260	43684_1#260	ERS10172478	2018	late-PCV13	54596	6B	VT	PCV7	54596	GPS_ZA_5958	8835	10	16	54	1	9	3	75	61	NVT-only	2-0-418	0.06	S	neg	neg	0.06	S	0.06	S	neg	0.5	S	neg	<=0.25	S	neg	<=2	S	0	no	no
43684_1#262	43684_1#262	ERS10172480	2018	late-PCV13	54598	8	NVT	non-PCV	54598	GPS_ZA_5959	1535	7	13	8	6	6	1	11	5	VT>=50%	11-0-3	<=0.03	S	neg	neg	0.06	S	0.06	S	folP_aa_insert_57-70	2	I	neg	<=0.25	S	neg	<=2	S	1	yes	no
43684_1#264	43684_1#264	ERS10172479	2018	late-PCV13	54226	34	NVT	non-PCV	54226	GPS_ZA_5960	53	2	5	1	11	16	3	14	3	NVT>50%	3-6-5	<=0.03	S	neg	neg	0.06	S	0.06	S	neg	0.5	S	neg	<=0.25	S	neg	<=2	S	0	no	no
43684_1#273	43684_1#273	ERS10172689	2018	late-PCV13	54471	8	NVT	non-PCV	54471	GPS_ZA_6053	989	12	5	89	8	6	112	14	26	NVT>50%	12-4-3	<=0.03	S	neg	neg	0.06	S	0.06	S	folA_I100L,folP_aa_insert_57-70	>=4	R	TETM	>8	R	cat	>=8	NS	3	yes	yes
43684_1#276	43684_1#276	ERS10172857	2018	late-PCV13	55936/55945/55947	serogroup 24	NVT	non-PCV	55936	GPS_ZA_6150	2613	2	5	36	12	17	1	4	9	VT>=50%	34-89-147	2	R	ermB	ermB	>32	R	>2	R	neg	0.5	S	TETM	>8	R	neg	<=2	S	4	yes	yes
43684_1#277	43684_1#277	ERS10172693	2018	late-PCV13	54503	3	VT	PCV13 unique	54503	GPS_ZA_6055	12587	5	15	544	1	6	1	6	155	NVT-only	0-0-23	<=0.03	S	mefA	neg	8	R	0.06	S	folP_aa_insert_57-70	2	I	TETM	>8	R	neg	<=2	S	3	yes	yes
43684_1#278	43684_1#278	ERS10172856	2018	late-PCV13	55944	16F	NVT	non-PCV	55944	GPS_ZA_6151	12348	12	9	4	1	67	33	1	527	N/A	0-0-21	0.06	S	neg	neg	0.06	S	0.06	S	neg	0.5	S	neg	<=0.25	S	neg	<=2	S	0	no	no
43684_1#280	43684_1#280	ERS10172859	2018	late-PCV13	55966	19A	VT	PCV13 unique	55966	GPS_ZA_6152	6245	5	13	11	4	15	4	19	68	VT>=50%	12-4-2	<=0.03	S	neg	neg	0.06	S	0.06	S	neg	0.5	S	neg	<=0.25	S	neg	<=2	S	0	no	no
43684_1#281	43684_1#281	ERS10172695	2018	late-PCV13	54514	34	NVT	non-PCV	54514	GPS_ZA_6057	66	2	8	2	4	6	1	1	16	VT>=50%	1-0-0	<=0.03	S	neg	neg	0.06	S	0.06	S	neg	0.5	S	neg	<=0.25	S	neg	<=2	S	0	no	no
43684_1#282	43684_1#282	ERS10172858	2018	late-PCV13	55972	9V	VT	PCV7	55972	GPS_ZA_6153	2613	2	5	36	12	17	1	4	9	VT>=50%	34-89-147	2	R	ermB	ermB	>32	R	>2	R	neg	0.5	S	TETM	>8	R	neg	<=2	S	4	yes	yes
43684_1#283	43684_1#283	ERS10172696	2018	late-PCV13	54527	8	NVT	non-PCV	54527	GPS_ZA_6058	_	12	5	54	38	27	14	31	34	NVT>50%	2-4-0	<=0.03	S	neg	neg	0.06	S	0.06	S	folP_aa_insert_57-70	2	I	neg	<=0.25	S	neg	<=2	S	1	yes	no
43684_1#284	43684_1#284	ERS10172860	2018	late-PCV13	55988	25F	NVT	non-PCV	55988	GPS_ZA_6154	1221	7	5	1	5	15	12	14	70	VT-only	2-4-3	<=0.03	S	neg	neg	0.06	S	0.06	S	neg	0.5	S	neg	<=0.25	S	neg	<=2	S	0	no	no
43684_1#286	43684_1#286	ERS10172861	2018	late-PCV13	56040	19A	VT	PCV13 unique	56040	GPS_ZA_6155	4881	1	11	10	5	6	111	6	54	VT-only	1-0-0	<=0.03	S	neg	neg	0.06	S	0.06	S	folP_aa_insert_57-70	2	I	neg	<=0.25	S	neg	<=2	S	1	yes	no
43684_1#287	43684_1#287	ERS10172698	2018	late-PCV13	54530	8	NVT	non-PCV	54530	GPS_ZA_6060	11074	2	5	1	11	16	581	14	3	NVT>50%	3-6-5	<=0.03	S	neg	neg	0.06	S	0.06	S	neg	0.5	S	neg	<=0.25	S	neg	<=2	S	0	no	no
43684_1#288	43684_1#288	ERS10172862	2018	late-PCV13	56050	35B	NVT	non-PCV	56050	GPS_ZA_6156	9523	10	13	34	16	15	1	1	142	NVT-only	0-0-0	<=0.03	S	neg	neg	0.06	S	0.06	S	folA_I100L,folP_aa_insert_57-70	>=4	R	neg	<=0.25	S	neg	<=2	S	1	yes	no
43684_1#30	43684_1#30	ERS10172729	2018	late-PCV13	56751	18B	NVT	non-PCV	56751	GPS_ZA_6091	53	2	5	1	11	16	3	14	3	NVT>50%	3-6-5	<=0.03	S	neg	neg	0.06	S	0.06	S	neg	0.5	S	neg	<=0.25	S	neg	<=2	S	0	no	no
43684_1#304	43684_1#304	ERS10172493	2018	late-PCV13	55609	19A	VT	PCV13 unique	55609	GPS_ZA_5972	7105	10	65	321	1	15	1	75	92	NVT>50%	11-0-0	<=0.03	S	neg	neg	0.06	S	0.06	S	folA_I100L,folP_aa_insert_57-70	>=4	R	neg	<=0.25	S	neg	<=2	S	1	yes	no
43684_1#305	43684_1#305	ERS10172699	2018	late-PCV13	54532	12F	NVT	non-PCV	54532	GPS_ZA_6061	2062	1	5	53	32	14	20	199	17	VT>=50%	16-13-19	0.25	R	neg	neg	0.06	S	0.06	S	folA_I100L,folP_aa_insert_57-70	>=4	R	neg	<=0.25	S	neg	<=2	S	2	yes	no
43684_1#306	43684_1#306	ERS10172863	2018	late-PCV13	56053	4	VT	PCV7	56053	GPS_ZA_6157	53	2	5	1	11	16	3	14	3	NVT>50%	3-6-NEW	<=0.03	S	neg	neg	0.06	S	0.06	S	neg	0.5	S	neg	<=0.25	S	neg	<=2	S	0	no	no
43684_1#307	43684_1#307	ERS10172700	2018	late-PCV13	54539	9N	NVT	non-PCV	54539	GPS_ZA_6062	347	12	8	9	3	3	20	57	21	VT-only	17-291-131	2	R	neg	neg	0.06	S	0.06	S	folA_I100L,folP_aa_insert_57-70	>=4	R	neg	<=0.25	S	neg	<=2	S	2	yes	no
43684_1#309	43684_1#309	ERS10172701	2018	late-PCV13	54554	8	NVT	non-PCV	54554	GPS_ZA_6063	11768	43	60	1	1	468	14	19	56	VT>=50%	2-4-0	<=0.03	S	neg	neg	0.06	S	0.06	S	folP_aa_insert_57-70	2	I	neg	<=0.25	S	neg	<=2	S	1	yes	no
43684_1#31	43684_1#31	ERS10172634	2018	late-PCV13	56113	11A	NVT	non-PCV	56113	GPS_ZA_5996	989	12	5	89	8	6	112	14	26	NVT>50%	12-4-3	<=0.03	S	neg	neg	0.06	S	0.06	S	folP_aa_insert_57-70	2	I	TETM	>8	R	cat	>=8	NS	3	yes	yes
43684_1#310	43684_1#310	ERS10172864	2018	late-PCV13	56069	7C	NVT	non-PCV	56069	GPS_ZA_6159	10680	2	5	54	38	27	14	14	34	NVT>50%	16-27-19	0.25	R	neg	neg	0.06	S	0.06	S	folA_I100L,folP_aa_insert_57-70	>=4	R	neg	<=0.25	S	neg	<=2	S	2	yes	no
43684_1#311	43684_1#311	ERS10172702	2018	late-PCV13	54555	18C	VT	PCV7	54555	GPS_ZA_6064	458	2	32	9	47	6	21	17	51	VT-only	0-26-2	<=0.03	S	neg	neg	0.06	S	0.06	S	neg	0.5	S	neg	<=0.25	S	neg	<=2	S	0	no	no
43684_1#312	43684_1#312	ERS10172866	2018	late-PCV13	56070/56076	8	NVT	non-PCV	56070	GPS_ZA_6160	230	12	19	2	17	6	22	14	10	VT>=50%	17-46-NEW	2	R	ermB	ermB	>32	R	>2	R	folA_I100L,folP_aa_insert_57-70	>=4	R	TET	>8	R	neg	<=2	S	5	yes	yes
43684_1#313	43684_1#313	ERS10172703	2018	late-PCV13	54556/54560	12F	NVT	non-PCV	54556	GPS_ZA_6065	72	2	13	2	4	9	4	1	16	VT>=50%	2-0-0	<=0.03	S	neg	neg	0.06	S	0.06	S	neg	0.5	S	neg	<=0.25	S	neg	<=2	S	0	no	no
43684_1#314	43684_1#314	ERS10172868	2018	late-PCV13	56074	19A	VT	PCV13 unique	56074	GPS_ZA_6161	3450	1	5	14	5	15	1	1	46	NVT>50%	0-6-2	<=0.03	S	neg	neg	0.06	S	0.06	S	neg	0.5	S	neg	<=0.25	S	neg	<=2	S	0	no	no
43684_1#315	43684_1#315	ERS10172704	2018	late-PCV13	54557	25F	NVT	non-PCV	54557	GPS_ZA_6066	2062	1	5	53	32	14	20	199	17	VT>=50%	16-13-19	0.25	R	neg	neg	0.06	S	0.06	S	folA_I100L,folP_aa_insert_57-70	>=4	R	neg	<=0.25	S	neg	<=2	S	2	yes	no
43684_1#316	43684_1#316	ERS10172867	2018	late-PCV13	56075	10A	NVT	non-PCV	56075	GPS_ZA_6162	5396	10	5	54	1	238	1	6	233	N/A	0-116-NEW	0.06	S	neg	neg	0.06	S	0.06	S	neg	0.5	S	neg	<=0.25	S	neg	<=2	S	0	no	no
43684_1#317	43684_1#317	ERS10172705	2018	late-PCV13	54558	8	NVT	non-PCV	54558	GPS_ZA_6067	12587	5	15	544	1	6	1	6	155	NVT-only	0-0-23	<=0.03	S	mefA	neg	8	R	0.06	S	folP_aa_insert_57-70	2	I	TETM	>8	R	neg	<=2	S	3	yes	yes
43684_1#318	43684_1#318	ERS10172870	2018	late-PCV13	56077	8	NVT	non-PCV	56077	GPS_ZA_6163	2062	1	5	53	32	14	20	199	17	VT>=50%	16-13-19	0.25	R	neg	neg	0.06	S	0.06	S	folA_I100L,folP_aa_insert_57-70	>=4	R	neg	<=0.25	S	neg	<=2	S	2	yes	no
43684_1#319	43684_1#319	ERS10172706	2018	late-PCV13	54565	23F	VT	PCV7	54565	GPS_ZA_6068	5396	10	5	54	1	238	1	6	233	N/A	0-116-NEW	0.06	S	neg	neg	0.06	S	0.06	S	neg	0.5	S	neg	<=0.25	S	neg	<=2	S	0	no	no
43684_1#320	43684_1#320	ERS10172869	2018	late-PCV13	56083	3	VT	PCV13 unique	56083	GPS_ZA_6164	1221	7	5	1	5	15	12	14	70	VT-only	2-4-3	<=0.03	S	neg	neg	0.06	S	0.06	S	neg	0.5	S	neg	<=0.25	S	neg	<=2	S	0	no	no
43684_1#326	43684_1#326	ERS10172496	2018	late-PCV13	55652	8	NVT	non-PCV	55652	GPS_ZA_5975	_	2	545	9	47	532	832	17	51	VT-only	0-26-2	<=0.03	S	neg	neg	0.06	S	0.06	S	neg	0.5	S	neg	<=0.25	S	neg	<=2	S	0	no	no
43684_1#328	43684_1#328	ERS10172612	2018	late-PCV13	55655	8	NVT	non-PCV	55655	GPS_ZA_5976	8838	7	8	146	15	25	20	5	93	NVT-only	0-0-NEW	<=0.03	S	neg	neg	0.06	S	0.06	S	neg	0.5	S	neg	<=0.25	S	neg	<=2	S	0	no	no
43684_1#330	43684_1#330	ERS10172615	2018	late-PCV13	55670	19A	VT	PCV13 unique	55670	GPS_ZA_5977	53	2	5	1	11	16	3	14	3	NVT>50%	3-6-5	<=0.03	S	neg	neg	0.06	S	0.06	S	neg	0.5	S	neg	<=0.25	S	neg	<=2	S	0	no	no
43684_1#332	43684_1#332	ERS10172616	2018	late-PCV13	55680/55715	12F	NVT	non-PCV	55680	GPS_ZA_5978	6258	1	5	53	32	14	20	14	17	VT>=50%	16-46-19	0.25	R	neg	neg	0.06	S	0.06	S	folA_I100L,folP_aa_insert_57-70	>=4	R	neg	<=0.25	S	neg	<=2	S	2	yes	no
43684_1#336	43684_1#336	ERS10172618	2018	late-PCV13	55704	7F	VT	PCV13 unique	55704	GPS_ZA_5980	2068	2	40	4	19	10	1	27	36	NVT-only	0-0-NEW	0.12	R	neg	neg	0.06	S	0.06	S	folP_aa_insert_57-70	2	I	neg	<=0.25	S	neg	<=2	S	2	yes	no
43684_1#337	43684_1#337	ERS10172707	2018	late-PCV13	54566	12F	NVT	non-PCV	54566	GPS_ZA_6069	53	2	5	1	11	16	3	14	3	NVT>50%	3-6-5	<=0.03	S	neg	neg	0.06	S	0.06	S	neg	0.5	S	neg	<=0.25	S	neg	<=2	S	0	no	no
43684_1#338	43684_1#338	ERS10172871	2018	late-PCV13	56099	15F	NVT	non-PCV	56099	GPS_ZA_6165	700	12	11	2	6	6	22	14	10	VT>=50%	17-15-22	0.5	R	neg	neg	0.06	S	0.06	S	folA_I100L,folP_aa_insert_57-70	>=4	R	TETM	>8	R	neg	<=2	S	3	yes	yes
43684_1#340	43684_1#340	ERS10172873	2018	late-PCV13	56100	12F	NVT	non-PCV	56100	GPS_ZA_6166	6028	2	9	4	4	10	28	6	973	N/A	23-0-2	<=0.03	S	neg	neg	0.06	S	0.06	S	folA_I100L,folP_aa_insert_57-70	>=4	R	TETM	>8	R	cat	>=8	NS	3	yes	yes
43684_1#341	43684_1#341	ERS10172708	2018	late-PCV13	54578	8	NVT	non-PCV	54578	GPS_ZA_6071	2416	43	60	1	1	11	14	19	56	VT>=50%	2-4-0	<=0.03	S	neg	neg	0.06	S	0.06	S	neg	0.5	S	neg	<=0.25	S	neg	<=2	S	0	no	no
43684_1#342	43684_1#342	ERS10172872	2018	late-PCV13	56102/56111	19A	VT	PCV13 unique	56102	GPS_ZA_6167	989	12	5	89	8	6	112	14	26	NVT>50%	12-4-3	<=0.03	S	neg	neg	0.06	S	0.06	S	folP_aa_insert_57-70	2	I	TETM	>8	R	cat	>=8	NS	3	yes	yes
43684_1#344	43684_1#344	ERS10172874	2018	late-PCV13	56103	17F	NVT	non-PCV	56103	GPS_ZA_6168	2013	12	19	36	17	6	20	14	10	VT>=50%	17-15-501	0.5	R	neg	neg	0.06	S	0.06	S	folA_I100L,folP_aa_insert_57-70	>=4	R	TETM	>8	R	neg	<=2	S	3	yes	yes
43684_1#345	43684_1#345	ERS10172710	2018	late-PCV13	54581	3	VT	PCV13 unique	54581	GPS_ZA_6073	10872	12	9	371	1	10	5	9	459	N/A	12-4-0	<=0.03	S	neg	neg	0.06	S	0.06	S	folA_I100L,folP_aa_insert_57-70	>=4	R	neg	<=0.25	S	neg	<=2	S	1	yes	no
43684_1#346	43684_1#346	ERS10172875	2018	late-PCV13	56105	4	VT	PCV7	56105	GPS_ZA_6169	1221	7	5	1	5	15	12	14	70	VT-only	2-4-3	<=0.03	S	neg	neg	0.06	S	0.06	S	neg	0.5	S	neg	<=0.25	S	neg	<=2	S	0	no	no
43684_1#347	43684_1#347	ERS10172711	2018	late-PCV13	54582/54583	4	VT	PCV7	54582	GPS_ZA_6074	10858	1	5	14	5	15	1	27	46	NVT>50%	0-0-2	<=0.03	S	neg	neg	0.06	S	0.06	S	neg	0.5	S	neg	<=0.25	S	neg	<=2	S	0	no	no
43684_1#348	43684_1#348	ERS10172876	2018	late-PCV13	56110	16F	NVT	non-PCV	56110	GPS_ZA_6170	5902	8	5	36	3	6	1	6	22	NVT>50%	1-2-0	<=0.03	S	neg	neg	0.06	S	0.06	S	neg	0.5	S	neg	<=0.25	S	neg	<=2	S	0	no	no
43684_1#349	43684_1#349	ERS10172712	2018	late-PCV13	54585	3	VT	PCV13 unique	54585	GPS_ZA_6075	3544	10	20	8	1	6	1	29	32	NVT>50%	2-0-2	<=0.03	S	neg	neg	0.06	S	0.06	S	neg	0.5	S	neg	<=0.25	S	neg	<=2	S	0	no	no
43684_1#350	43684_1#350	ERS10172878	2018	late-PCV13	56114	7F	VT	PCV13 unique	56114	GPS_ZA_6171	458	2	32	9	47	6	21	17	51	VT-only	0-26-2	<=0.03	S	neg	neg	0.06	S	0.06	S	neg	0.5	S	neg	<=0.25	S	neg	<=2	S	0	no	no
43684_1#351	43684_1#351	ERS10172714	2018	late-PCV13	54586	12F	NVT	non-PCV	54586	GPS_ZA_6076	458	2	32	9	47	6	21	17	51	VT-only	0-26-2	<=0.03	S	neg	neg	0.06	S	0.06	S	neg	0.5	S	neg	<=0.25	S	neg	<=2	S	0	no	no
43684_1#352	43684_1#352	ERS10172877	2018	late-PCV13	56115	3	VT	PCV13 unique	56115	GPS_ZA_6172	700	12	11	2	6	6	22	14	10	VT>=50%	17-15-22	0.5	R	neg	neg	0.06	S	0.06	S	folA_I100L,folP_aa_insert_57-70	>=4	R	TETM	>8	R	neg	<=2	S	3	yes	yes
43684_1#354	43684_1#354	ERS10172619	2018	late-PCV13	55721	15A	NVT	non-PCV	55721	GPS_ZA_5981	700	12	11	2	6	6	22	14	10	VT>=50%	17-15-22	0.5	R	neg	neg	0.06	S	0.06	S	folA_I100L,folP_aa_insert_57-70	>=4	R	TETM	>8	R	neg	<=2	S	3	yes	yes
43684_1#358	43684_1#358	ERS10172623	2018	late-PCV13	55760	15A	NVT	non-PCV	55760	GPS_ZA_5983	53	2	5	1	11	16	3	14	3	NVT>50%	3-6-5	<=0.03	S	neg	neg	0.06	S	0.06	S	neg	0.5	S	neg	<=0.25	S	neg	<=2	S	0	no	no
43684_1#362	43684_1#362	ERS10172622	2018	late-PCV13	55799	8	NVT	non-PCV	55799	GPS_ZA_5985	3847	65	5	1	11	16	3	14	3	NVT>50%	3-NEW-5	<=0.03	S	neg	neg	0.06	S	0.06	S	neg	0.5	S	neg	<=0.25	S	neg	<=2	S	0	no	no
43684_1#369	43684_1#369	ERS10172716	2018	late-PCV13	54594	6A	VT	PCV13 unique	54594	GPS_ZA_6077	455	2	1	18	1	6	19	14	747	N/A	1-0-0	<=0.03	S	neg	neg	0.06	S	0.06	S	neg	0.5	S	neg	<=0.25	S	neg	<=2	S	0	no	no
43684_1#370	43684_1#370	ERS10172879	2018	late-PCV13	56146	8	NVT	non-PCV	56146	GPS_ZA_6173	2416	43	60	1	1	11	14	19	56	VT>=50%	2-4-0	<=0.03	S	neg	neg	0.06	S	0.06	S	neg	0.5	S	neg	<=0.25	S	neg	<=2	S	0	no	no
43684_1#371	43684_1#371	ERS10172715	2018	late-PCV13	54595	12F	NVT	non-PCV	54595	GPS_ZA_6078	2062	1	5	53	32	14	20	199	17	VT>=50%	16-13-19	0.25	R	neg	neg	0.06	S	0.06	S	folA_I100L,folP_aa_insert_57-70	>=4	R	neg	<=0.25	S	neg	<=2	S	2	yes	no
43684_1#373	43684_1#373	ERS10172717	2018	late-PCV13	54599	23A	NVT	non-PCV	54599	GPS_ZA_6079	1221	7	5	1	5	15	12	14	70	VT-only	2-4-3	<=0.03	S	neg	neg	0.06	S	0.06	S	neg	0.5	S	neg	<=0.25	S	neg	<=2	S	0	no	no
43684_1#374	43684_1#374	ERS10172882	2018	late-PCV13	56151	12F	NVT	non-PCV	56151	GPS_ZA_6175	53	2	5	1	11	16	3	14	3	NVT>50%	3-6-5	<=0.03	S	neg	neg	0.06	S	0.06	S	neg	0.5	S	neg	<=0.25	S	neg	<=2	S	0	no	no
43684_1#375	43684_1#375	ERS10172718	2018	late-PCV13	54600	35B	NVT	non-PCV	54600	GPS_ZA_6080	445	2	5	29	5	42	3	18	3	NVT>50%	0-0-0	<=0.03	S	neg	neg	0.06	S	0.06	S	neg	0.5	S	neg	<=0.25	S	neg	<=2	S	0	no	no
43684_1#376	43684_1#376	ERS10172881	2018	late-PCV13	56157	12F	NVT	non-PCV	56157	GPS_ZA_6176	3214	10	17	4	38	6	14	6	43	VT>=50%	12-4-2	<=0.03	S	mefA	neg	8	R	0.06	S	folA_I100L,folP_aa_insert_57-70	>=4	R	TETM	>8	R	neg	<=2	S	3	yes	yes
43684_1#377	43684_1#377	ERS10172720	2018	late-PCV13	54601	19A	VT	PCV13 unique	54601	GPS_ZA_6081	199	8	13	14	4	17	4	14	4	NVT>50%	0-0-0	<=0.03	S	neg	neg	0.06	S	0.06	S	neg	0.5	S	neg	<=0.25	S	neg	<=2	S	0	no	no
43684_1#378	43684_1#378	ERS10172721	2018	late-PCV13	54604	13	NVT	non-PCV	54604	GPS_ZA_6082	5410	16	2	53	5	241	1	5	79	VT-only	220-272-NEW	0.25	R	neg	neg	0.06	S	0.06	S	folA_I100L,folP_aa_insert_57-70	>=4	R	neg	<=0.25	S	neg	<=2	S	2	yes	no
43684_1#380	43684_1#380	ERS10172722	2018	late-PCV13	54609	8	NVT	non-PCV	54609	GPS_ZA_6084	458	2	32	9	47	6	21	17	51	VT-only	0-26-2	<=0.03	S	neg	neg	0.06	S	0.06	S	neg	0.5	S	neg	<=0.25	S	neg	<=2	S	0	no	no
43684_1#49	43684_1#49	ERS10172635	2018	late-PCV13	56116	3	VT	PCV13 unique	56116	GPS_ZA_5997	10592	50	8	1	16	6	20	14	33	NVT>50%	1-0-0	<=0.03	S	neg	neg	0.06	S	0.06	S	neg	0.5	S	neg	<=0.25	S	neg	<=2	S	0	no	no
43684_1#50	43684_1#50	ERS10172730	2018	late-PCV13	56789/56792	19A	VT	PCV13 unique	56789	GPS_ZA_6093	66	2	8	2	4	6	1	1	16	VT>=50%	1-0-0	<=0.03	S	neg	neg	0.06	S	0.06	S	neg	0.5	S	neg	<=0.25	S	neg	<=2	S	0	no	no
43684_1#52	43684_1#52	ERS10172733	2018	late-PCV13	56809	8	NVT	non-PCV	56809	GPS_ZA_6094	2420	1	5	23	1	42	3	18	3	NVT>50%	0-0-0	<=0.03	S	neg	neg	0.06	S	0.06	S	folP_aa_insert_57-70	2	I	neg	<=0.25	S	neg	<=2	S	1	yes	no
43684_1#53	43684_1#53	ERS10172637	2018	late-PCV13	56184	35B	NVT	non-PCV	56184	GPS_ZA_5999	_	2	5	_	11	16	3	14	3	NVT>50%	3-6-5	<=0.03	S	neg	neg	0.06	S	0.06	S	neg	0.5	S	neg	<=0.25	S	neg	<=2	S	0	no	no
43684_1#54	43684_1#54	ERS10172731	2018	late-PCV13	56840/56841	23A	NVT	non-PCV	56840	GPS_ZA_6095	241	25	31	4	16	32	28	44	95	NVT-only	2-0-2	<=0.03	S	neg	neg	0.06	S	0.06	S	neg	0.5	S	neg	<=0.25	S	neg	<=2	S	0	no	no
43684_1#55	43684_1#55	ERS10172638	2018	late-PCV13	56190	7F	VT	PCV13 unique	56190	GPS_ZA_6000	5009	10	16	54	1	6	123	75	259	N/A	1-0-0	<=0.03	S	neg	neg	0.06	S	0.06	S	folA_I100L,folP_aa_insert_57-70	>=4	R	neg	<=0.25	S	neg	<=2	S	1	yes	no
43684_1#56	43684_1#56	ERS10172734	2018	late-PCV13	56849	15A	NVT	non-PCV	56849	GPS_ZA_6096	4881	1	11	10	5	6	111	6	54	VT-only	1-0-0	<=0.03	S	neg	neg	0.06	S	0.06	S	folP_aa_insert_57-70	2	I	neg	<=0.25	S	neg	<=2	S	1	yes	no
43684_1#58	43684_1#58	ERS10172735	2018	late-PCV13	56859	4	VT	PCV7	56859	GPS_ZA_6097	81	4	4	2	4	4	1	1	16	VT>=50%	15-12-8	2	R	mefA	neg	8	R	0.06	S	folA_I100L,folP_aa_insert_57-70	>=4	R	TETM	>8	R	cat	>=8	NS	5	yes	yes
43684_1#60	43684_1#60	ERS10172736	2018	late-PCV13	56860	6C	NVT	non-PCV	56860	GPS_ZA_6098	9537	10	16	10	1	11	1	75	61	NVT-only	0-0-0	<=0.03	S	neg	neg	0.06	S	0.06	S	folA_I100L,folP_aa_insert_57-70	>=4	R	neg	<=0.25	S	neg	<=2	S	1	yes	no
43684_1#61	43684_1#61	ERS10172640	2018	late-PCV13	56270	22F	NVT	non-PCV	56270	GPS_ZA_6003	5422	2	53	2	1	6	277	14	299	N/A	0-0-2	<=0.03	S	neg	neg	0.06	S	0.06	S	neg	0.5	S	neg	<=0.25	S	neg	<=2	S	0	no	no
43684_1#64	43684_1#64	ERS10172738	2018	late-PCV13	56883	serogroup 24	NVT	non-PCV	56883	GPS_ZA_6100	_	10	16	54	1	469	_	75	61	NVT-only	2-NEW-418	0.06	S	neg	neg	0.06	S	0.06	S	neg	0.5	S	neg	<=0.25	S	neg	<=2	S	0	no	no
43684_1#82	43684_1#82	ERS10172739	2018	late-PCV13	56885	34	NVT	non-PCV	56885	GPS_ZA_6101	4879	1	10	9	43	5	20	118	178	NVT-only	2-0-2	<=0.03	S	neg	neg	0.06	S	0.06	S	neg	0.5	S	neg	<=0.25	S	neg	<=2	S	0	no	no
43684_1#83	43684_1#83	ERS10172644	2018	late-PCV13	56356	18A	NVT	non-PCV	56356	GPS_ZA_6006	4879	1	10	9	43	5	20	118	178	NVT-only	2-0-2	<=0.03	S	neg	neg	0.06	S	0.06	S	neg	0.5	S	neg	<=0.25	S	neg	<=2	S	0	no	no
43684_1#84	43684_1#84	ERS10172741	2018	late-PCV13	56888	6C	NVT	non-PCV	56888	GPS_ZA_6102	989	12	5	89	8	6	112	14	26	NVT>50%	12-4-3	<=0.03	S	neg	neg	0.06	S	0.06	S	folP_aa_insert_57-70	2	I	TETM	>8	R	cat	>=8	NS	3	yes	yes
43684_1#85	43684_1#85	ERS10172645	2018	late-PCV13	56375	18A	NVT	non-PCV	56375	GPS_ZA_6007	53	2	5	1	11	16	3	14	3	NVT>50%	3-6-5	<=0.03	S	neg	neg	0.06	S	0.06	S	neg	0.5	S	neg	<=0.25	S	neg	<=2	S	0	no	no
43684_1#86	43684_1#86	ERS10172740	2018	late-PCV13	56973	10A	NVT	non-PCV	56973	GPS_ZA_6103	2062	1	5	53	32	14	20	199	17	VT>=50%	16-NEW-19	0.25	R	neg	neg	0.06	S	0.06	S	folA_I100L,folP_aa_insert_57-70	>=4	R	neg	<=0.25	S	neg	<=2	S	2	yes	no
43684_1#88	43684_1#88	ERS10172742	2018	late-PCV13	56977/56979	22F	NVT	non-PCV	56977	GPS_ZA_6104	7052	7	43	47	16	6	14	17	48	NVT>50%	218-18-171	0.25	R	neg	neg	0.06	S	0.06	S	folA_I100L,folP_aa_insert_57-70	>=4	R	neg	<=0.25	S	neg	<=2	S	2	yes	no
43684_1#90	43684_1#90	ERS10172743	2018	late-PCV13	57018	19A	VT	PCV13 unique	57018	GPS_ZA_6105	66	2	8	2	4	6	1	1	16	VT>=50%	1-0-0	<=0.03	S	neg	neg	0.06	S	0.06	S	neg	0.5	S	neg	<=0.25	S	neg	<=2	S	0	no	no
43684_1#91	43684_1#91	ERS10172648	2018	late-PCV13	56410	12F	NVT	non-PCV	56410	GPS_ZA_6010	2416	43	60	1	1	11	14	19	56	VT>=50%	2-4-0	<=0.03	S	neg	neg	0.06	S	0.06	S	neg	0.5	S	neg	<=0.25	S	neg	<=2	S	0	no	no
43684_1#92	43684_1#92	ERS10172744	2018	late-PCV13	57020	3	VT	PCV13 unique	57020	GPS_ZA_6106	1221	7	5	1	5	15	12	14	70	VT-only	2-4-3	<=0.03	S	neg	neg	0.06	S	0.06	S	neg	0.5	S	neg	<=0.25	S	neg	<=2	S	0	no	no
43684_1#93	43684_1#93	ERS10172649	2018	late-PCV13	56442	6C	NVT	non-PCV	56442	GPS_ZA_6011	53	2	5	1	11	16	3	14	3	NVT>50%	3-6-5	<=0.03	S	neg	neg	0.06	S	0.06	S	neg	0.5	S	neg	<=0.25	S	neg	<=2	S	0	no	no
43684_1#94	43684_1#94	ERS10172745	2018	late-PCV13	57024	8	NVT	non-PCV	57024	GPS_ZA_6107	3544	10	20	8	1	6	1	29	32	NVT>50%	2-0-2	<=0.03	S	neg	neg	0.06	S	0.06	S	neg	0.5	S	neg	<=0.25	S	neg	<=2	S	0	no	no
43684_1#96	43684_1#96	ERS10172746	2018	late-PCV13	57036	8	NVT	non-PCV	57036	GPS_ZA_6108	989	12	5	89	8	6	112	14	26	NVT>50%	12-4-3	<=0.03	S	neg	neg	0.06	S	0.06	S	folP_aa_insert_57-70	2	I	TETM	>8	R	neg	<=2	S	2	yes	no
43684_2#101	43684_2#101	ERS10172757	2018	late-PCV13	56368	15A	NVT	non-PCV	56368	GPS_ZA_6203	4088	50	8	1	16	6	88	14	33	NVT>50%	1-0-0	<=0.03	S	neg	neg	0.06	S	0.06	S	neg	0.5	S	neg	<=0.25	S	neg	<=2	S	0	no	no
43684_2#103	43684_2#103	ERS10172760	2018	late-PCV13	56371	8	NVT	non-PCV	56371	GPS_ZA_6204	179	7	14	40	12	1	1	14	44	VT-only	34-32-43	2	R	ermB	ermB	>32	R	>2	R	neg	0.5	S	TETM	>8	R	neg	<=2	S	4	yes	yes
43684_2#105	43684_2#105	ERS10172758	2018	late-PCV13	56376	35A	NVT	non-PCV	56376	GPS_ZA_6205	458	2	32	9	47	6	21	17	51	VT-only	0-26-2	<=0.03	S	neg	neg	0.06	S	0.06	S	neg	0.5	S	neg	<=0.25	S	neg	<=2	S	0	no	no
43684_2#107	43684_2#107	ERS10172759	2018	late-PCV13	56378	9V	VT	PCV7	56378	GPS_ZA_6206	361	7	13	8	6	6	6	8	5	VT>=50%	7-1-455	0.25	R	neg	neg	0.06	S	0.06	S	folP_aa_insert_57-70	2	I	neg	<=0.25	S	neg	<=2	S	2	yes	no
43684_2#109	43684_2#109	ERS10172761	2018	late-PCV13	56573	4	VT	PCV7	56573	GPS_ZA_6207	2062	1	5	53	32	14	20	199	17	VT>=50%	16-13-19	0.25	R	neg	neg	0.06	S	0.06	S	folA_I100L,folP_aa_insert_57-70	>=4	R	neg	<=0.25	S	neg	<=2	S	2	yes	no
43684_2#11	43684_2#11	ERS10172889	2018	late-PCV13	56185	19A	VT	PCV13 unique	56185	GPS_ZA_6182	53	2	5	1	11	16	3	14	3	NVT>50%	3-6-5	<=0.03	S	neg	neg	0.06	S	0.06	S	neg	0.5	S	neg	<=0.25	S	neg	<=2	S	0	no	no
43684_2#111	43684_2#111	ERS10172762	2018	late-PCV13	56623/56709	7F	VT	PCV13 unique	56623	GPS_ZA_6208	156	7	11	10	1	6	8	1	6	VT>=50%	15-12-18	2	R	neg	neg	0.06	S	0.06	S	folA_I100L,folP_aa_insert_57-70	>=4	R	neg	<=0.25	S	neg	<=2	S	2	yes	no
43684_2#129	43684_2#129	ERS10172763	2018	late-PCV13	56645	12F	NVT	non-PCV	56645	GPS_ZA_6209	8838	7	8	146	15	25	20	5	93	NVT-only	0-0-0	<=0.03	S	neg	neg	0.06	S	0.06	S	neg	0.5	S	neg	<=0.25	S	neg	<=2	S	0	no	no
43684_2#13	43684_2#13	ERS10172888	2018	late-PCV13	56186	3	VT	PCV13 unique	56186	GPS_ZA_6183	3544	10	20	8	1	6	1	29	32	NVT>50%	2-0-27	<=0.03	S	neg	neg	0.06	S	0.06	S	neg	0.5	S	neg	<=0.25	S	neg	<=2	S	0	no	no
43684_2#131	43684_2#131	ERS10172764	2018	late-PCV13	56664/56666	8	NVT	non-PCV	56664	GPS_ZA_6210	11768	43	60	1	1	468	14	19	56	VT>=50%	2-4-0	<=0.03	S	neg	neg	0.06	S	0.06	S	folP_aa_insert_57-70	2	I	neg	<=0.25	S	neg	<=2	S	1	yes	no
43684_2#133	43684_2#133	ERS10172765	2018	late-PCV13	56424	10F	NVT	non-PCV	56424	GPS_ZA_6211	2421	2	62	1	25	6	20	5	37	VT-only	200-237-458	0.25	R	neg	neg	0.06	S	0.06	S	folA_I100L,folP_aa_insert_57-70	>=4	R	neg	<=0.25	S	neg	<=2	S	2	yes	no
43684_2#135	43684_2#135	ERS10172766	2018	late-PCV13	56438	17F	NVT	non-PCV	56438	GPS_ZA_6212	6245	5	13	11	4	15	4	19	68	VT>=50%	12-4-2	<=0.03	S	neg	neg	0.06	S	0.06	S	neg	0.5	S	neg	<=0.25	S	neg	<=2	S	0	no	no
43684_2#137	43684_2#137	ERS10172767	2018	late-PCV13	56444	6C	NVT	non-PCV	56444	GPS_ZA_6213	2062	1	5	53	32	14	20	199	17	VT>=50%	16-13-19	0.25	R	neg	neg	0.06	S	0.06	S	folA_I100L,folP_aa_insert_57-70	>=4	R	neg	<=0.25	S	neg	<=2	S	2	yes	no
43684_2#139	43684_2#139	ERS10172768	2018	late-PCV13	56496	8	NVT	non-PCV	56496	GPS_ZA_6214	2062	1	5	53	32	14	20	199	17	VT>=50%	16-13-19	0.25	R	neg	neg	0.06	S	0.06	S	folA_I100L,folP_aa_insert_57-70	>=4	R	neg	<=0.25	S	neg	<=2	S	2	yes	no
43684_2#141	43684_2#141	ERS10172769	2018	late-PCV13	56497	19A	VT	PCV13 unique	56497	GPS_ZA_6215	2613	2	5	36	12	17	1	4	9	VT>=50%	34-89-147	2	R	ermB	ermB	>32	R	>2	R	neg	0.5	S	TETM	>8	R	neg	<=2	S	4	yes	yes
43684_2#143	43684_2#143	ERS10172771	2018	late-PCV13	56500	15B/C	NVT	non-PCV	56500	GPS_ZA_6216	11063	1	8	11	4	6	4	6	7	VT>=50%	0-0-6	<=0.03	S	neg	neg	0.06	S	0.06	S	folA_I100L,folP_aa_insert_57-70	>=4	R	neg	<=0.25	S	neg	<=2	S	1	yes	no
43684_2#15	43684_2#15	ERS10172890	2018	late-PCV13	56187	8	NVT	non-PCV	56187	GPS_ZA_6184	2613	2	5	36	12	17	1	4	9	VT>=50%	34-89-147	2	R	ermB	ermB	>32	R	>2	R	folA_I100L	2	I	TETM	>8	R	neg	<=2	S	5	yes	yes
43684_2#161	43684_2#161	ERS10172770	2018	late-PCV13	56504	9N	NVT	non-PCV	56504	GPS_ZA_6217	1221	7	5	1	5	15	12	14	70	VT-only	2-4-3	<=0.03	S	neg	neg	0.06	S	0.06	S	neg	0.5	S	neg	<=0.25	S	neg	<=2	S	0	no	no
43684_2#163	43684_2#163	ERS10172773	2018	late-PCV13	56560	12F	NVT	non-PCV	56560	GPS_ZA_6218	_	45	9	6	12	9	14	14	45	NVT-only	2-0-0	<=0.03	S	neg	neg	0.06	S	0.06	S	neg	0.5	S	neg	<=0.25	S	neg	<=2	S	0	no	no
43684_2#167	43684_2#167	ERS10172777	2018	late-PCV13	56722	6B	VT	PCV7	56722	GPS_ZA_6220	53	2	5	1	11	16	3	14	3	NVT>50%	3-6-5	<=0.03	S	neg	neg	0.06	S	0.06	S	neg	0.5	S	neg	<=0.25	S	neg	<=2	S	0	no	no
43684_2#169	43684_2#169	ERS10172774	2018	late-PCV13	55569	18C	VT	PCV7	55569	GPS_ZA_6221	989	12	5	89	8	6	112	14	26	NVT>50%	12-4-3	<=0.03	S	neg	neg	0.06	S	0.06	S	folP_aa_insert_57-70	2	I	TETM	>8	R	cat	>=8	NS	3	yes	yes
43684_2#171	43684_2#171	ERS10172779	2018	late-PCV13	55570	9N	NVT	non-PCV	55570	GPS_ZA_6222	72	2	13	2	4	9	4	1	16	VT>=50%	2-0-0	<=0.03	S	neg	neg	0.06	S	0.06	S	neg	0.5	S	neg	<=0.25	S	neg	<=2	S	0	no	no
43684_2#173	43684_2#173	ERS10172775	2018	late-PCV13	55595	9N	NVT	non-PCV	55595	GPS_ZA_6223	_	12	5	54	38	27	_	6	34	NVT>50%	2-212-19	0.12	R	neg	neg	0.06	S	0.06	S	folA_I100L,folP_aa_insert_57-70	>=4	R	neg	<=0.25	S	neg	<=2	S	2	yes	no
43684_2#193	43684_2#193	ERS10172776	2018	late-PCV13	55636	12F	NVT	non-PCV	55636	GPS_ZA_6225	4084	2	8	62	16	6	112	309	30	NVT>50%	2-0-0	<=0.03	S	neg	neg	0.06	S	0.06	S	folA_I100L,folP_aa_insert_57-70	>=4	R	neg	<=0.25	S	neg	<=2	S	1	yes	no
43684_2#195	43684_2#195	ERS10172780	2018	late-PCV13	55651	13	NVT	non-PCV	55651	GPS_ZA_6226	53	2	5	1	11	16	3	14	3	NVT>50%	3-6-5	<=0.03	S	neg	neg	0.06	S	0.06	S	neg	0.5	S	neg	<=0.25	S	neg	<=2	S	0	no	no
43684_2#197	43684_2#197	ERS10172781	2018	late-PCV13	55656/55657	15A	NVT	non-PCV	55656	GPS_ZA_6227	_	1	5	4	1	524	14	6	425	N/A	2-2-0	<=0.03	S	neg	neg	0.06	S	0.06	S	neg	0.5	S	neg	<=0.25	S	neg	<=2	S	0	no	no
43684_2#199	43684_2#199	ERS10172783	2018	late-PCV13	55658	22F	NVT	non-PCV	55658	GPS_ZA_6228	445	2	5	29	5	42	3	18	3	NVT>50%	0-0-0	<=0.03	S	neg	neg	0.06	S	0.06	S	neg	0.5	S	neg	<=0.25	S	neg	<=2	S	0	no	no
43684_2#203	43684_2#203	ERS10172784	2018	late-PCV13	55664/55665	9N	NVT	non-PCV	55664	GPS_ZA_6230	11063	1	8	11	4	6	4	6	7	VT>=50%	0-0-6	<=0.03	S	neg	neg	0.06	S	0.06	S	folA_I100L,folP_aa_insert_57-70	>=4	R	neg	<=0.25	S	neg	<=2	S	1	yes	no
43684_2#205	43684_2#205	ERS10172785	2018	late-PCV13	55669/55671	9N	NVT	non-PCV	55669	GPS_ZA_6231	17005	578	5	89	8	6	112	14	26	NVT>50%	12-4-3	<=0.03	S	neg	neg	0.06	S	0.06	S	folP_aa_insert_57-70	2	I	TETM	>8	R	cat	>=8	NS	3	yes	yes
43684_2#207	43684_2#207	ERS10172786	2018	late-PCV13	55697	4	VT	PCV7	55697	GPS_ZA_6232	_	1	13	1	32	14	20	199	17	VT>=50%	16-13-19	0.25	R	neg	neg	0.06	S	0.06	S	folA_I100L,folP_aa_insert_57-70	>=4	R	neg	<=0.25	S	neg	<=2	S	2	yes	no
43684_2#225	43684_2#225	ERS10172787	2018	late-PCV13	55702	16F	NVT	non-PCV	55702	GPS_ZA_6233	53	2	5	1	11	16	3	14	3	NVT>50%	3-6-5	<=0.03	S	neg	neg	0.06	S	0.06	S	neg	0.5	S	neg	<=0.25	S	neg	<=2	S	0	no	no
43684_2#227	43684_2#227	ERS10172788	2018	late-PCV13	55705	17F	NVT	non-PCV	55705	GPS_ZA_6234	53	2	5	1	11	16	3	14	3	NVT>50%	0-6-5	<=0.03	S	neg	neg	0.06	S	0.06	S	neg	0.5	S	neg	<=0.25	S	neg	<=2	S	0	no	no
43684_2#229	43684_2#229	ERS10172789	2018	late-PCV13	55706	15B/C	NVT	non-PCV	55706	GPS_ZA_6235	11063	1	8	11	4	6	4	6	7	VT>=50%	0-0-6	<=0.03	S	neg	neg	0.06	S	0.06	S	folA_I100L,folP_aa_insert_57-70	>=4	R	neg	<=0.25	S	neg	<=2	S	1	yes	no
43684_2#231	43684_2#231	ERS10172790	2018	late-PCV13	55708/55709	4	VT	PCV7	55708	GPS_ZA_6236	5647	15	5	54	1	197	1	168	52	NVT>50%	NEW-0-0	<=0.03	S	neg	neg	0.06	S	0.06	S	neg	0.5	S	neg	<=0.25	S	neg	<=2	S	0	no	no
43684_2#233	43684_2#233	ERS10172791	2018	late-PCV13	55710/55711	17F	NVT	non-PCV	55710	GPS_ZA_6237	3548	1	2	29	1	46	14	18	57	NVT-only	12-0-0	<=0.03	S	neg	neg	0.06	S	0.06	S	neg	0.5	S	neg	<=0.25	S	neg	<=2	S	0	no	no
43684_2#235	43684_2#235	ERS10172792	2018	late-PCV13	55712	7C	NVT	non-PCV	55712	GPS_ZA_6238	2062	1	5	53	32	14	20	199	17	VT>=50%	16-13-19	0.25	R	neg	neg	0.06	S	0.06	S	folA_I100L,folP_aa_insert_57-70	>=4	R	neg	<=0.25	S	neg	<=2	S	2	yes	no
43684_2#237	43684_2#237	ERS10172793	2018	late-PCV13	55716	8	NVT	non-PCV	55716	GPS_ZA_6239	_	10	16	54	106	_	1	75	61	NVT-only	12-0-22	0.12	R	neg	neg	0.06	S	0.06	S	neg	0.5	S	neg	<=0.25	S	neg	<=2	S	1	yes	no
43684_2#239	43684_2#239	ERS10172794	2018	late-PCV13	55724	12F	NVT	non-PCV	55724	GPS_ZA_6240	11768	43	60	1	1	468	14	19	56	VT>=50%	2-4-0	<=0.03	S	neg	neg	0.06	S	0.06	S	folP_aa_insert_57-70	2	I	neg	<=0.25	S	neg	<=2	S	1	yes	no
43684_2#259	43684_2#259	ERS10172796	2018	late-PCV13	55737	25F	NVT	non-PCV	55737	GPS_ZA_6242	_	8	8	62	16	6	_	309	30	NVT>50%	2-0-0	<=0.03	S	neg	neg	0.06	S	0.06	S	folP_aa_insert_57-70	2	I	neg	<=0.25	S	neg	<=2	S	1	yes	no
43684_2#261	43684_2#261	ERS10172797	2018	late-PCV13	55751	38	NVT	non-PCV	55751	GPS_ZA_6243	12744	15	11	54	374	103	1	9	86	VT-only	0-0-0	<=0.03	S	neg	neg	0.06	S	0.06	S	folA_I100L,folP_aa_insert_57-70	>=4	R	neg	<=0.25	S	neg	<=2	S	1	yes	no
43684_2#263	43684_2#263	ERS10172798	2018	late-PCV13	55767	4	VT	PCV7	55767	GPS_ZA_6244	53	2	5	1	11	16	3	14	3	NVT>50%	3-6-5	<=0.03	S	neg	neg	0.06	S	0.06	S	neg	0.5	S	neg	<=0.25	S	neg	<=2	S	0	no	no
43684_2#265	43684_2#265	ERS10172799	2018	late-PCV13	55768	8	NVT	non-PCV	55768	GPS_ZA_6245	_	12	19	2	17	27	22	269	10	VT>=50%	17-15-22	0.5	R	neg	neg	0.06	S	0.06	S	folA_I100L,folP_aa_insert_57-70	>=4	R	TETM	>8	R	neg	<=2	S	3	yes	yes
43684_2#267	43684_2#267	ERS10172800	2018	late-PCV13	55773	7C	NVT	non-PCV	55773	GPS_ZA_6246	11732	8	43	36	3	474	509	6	22	NVT>50%	1-239-19	0.06	S	neg	neg	0.06	S	0.06	S	folA_I100L,folP_aa_insert_57-70	>=4	R	neg	<=0.25	S	neg	<=2	S	1	yes	no
43684_2#269	43684_2#269	ERS10172801	2018	late-PCV13	55661	12F	NVT	non-PCV	55661	GPS_ZA_6247	3983	8	5	7	12	15	16	6	137	NVT-only	1-2-NEW	<=0.03	S	neg	neg	0.06	S	0.06	S	folA_I100L,folP_aa_insert_57-70	>=4	R	neg	<=0.25	S	neg	<=2	S	1	yes	no
43684_2#271	43684_2#271	ERS10172804	2018	late-PCV13	55793	19A	VT	PCV13 unique	55793	GPS_ZA_6248	180	7	15	2	10	6	1	22	12	VT-only	2-3-2	<=0.03	S	neg	neg	0.06	S	0.06	S	neg	0.5	S	neg	<=0.25	S	neg	<=2	S	0	no	no
43684_2#289	43684_2#289	ERS10172802	2018	late-PCV13	55800	19F	VT	PCV7	55800	GPS_ZA_6249	_	1	5	53	32	14	_	199	17	VT>=50%	16-13-19	0.25	R	neg	neg	0.06	S	0.06	S	folA_I100L,folP_aa_insert_57-70	>=4	R	neg	<=0.25	S	neg	<=2	S	2	yes	no
43684_2#291	43684_2#291	ERS10172803	2018	late-PCV13	55814	9V	VT	PCV7	55814	GPS_ZA_6250	361	7	13	8	6	6	6	8	5	VT>=50%	7-1-455	0.25	R	neg	neg	0.06	S	0.06	S	folP_aa_insert_57-70	2	I	neg	<=0.25	S	neg	<=2	S	2	yes	no
43684_2#293	43684_2#293	ERS10172805	2018	late-PCV13	55821	8	NVT	non-PCV	55821	GPS_ZA_6251	1221	7	5	1	5	15	12	14	70	VT-only	2-4-3	<=0.03	S	neg	neg	0.06	S	0.06	S	neg	0.5	S	neg	<=0.25	S	neg	<=2	S	0	no	no
43684_2#295	43684_2#295	ERS10172806	2018	late-PCV13	55833	18F	NVT	non-PCV	55833	GPS_ZA_6252	8821	5	13	19	2	10	1	27	35	NVT-only	0-0-0	<=0.03	S	neg	neg	0.06	S	0.06	S	neg	0.5	S	neg	<=0.25	S	neg	<=2	S	0	no	no
43684_2#297	43684_2#297	ERS10172807	2018	late-PCV13	55863	12F	NVT	non-PCV	55863	GPS_ZA_6253	433	1	1	4	1	18	58	17	19	NVT-only	1-2-2	<=0.03	S	neg	neg	0.06	S	0.06	S	neg	0.5	S	neg	<=0.25	S	neg	<=2	S	0	no	no
43684_2#33	43684_2#33	ERS10172891	2018	late-PCV13	56188	9V	VT	PCV7	56188	GPS_ZA_6185	7052	7	43	47	16	6	14	17	48	NVT>50%	218-18-171	0.25	R	neg	neg	0.06	S	0.06	S	folA_I100L,folP_aa_insert_57-70	>=4	R	neg	<=0.25	S	neg	<=2	S	2	yes	no
43684_2#39	43684_2#39	ERS10172894	2018	late-PCV13	56211	8	NVT	non-PCV	56211	GPS_ZA_6188	8670	12	8	9	10	3	83	6	21	VT-only	0-0-2	<=0.03	S	neg	neg	0.06	S	0.06	S	folA_I100L,folP_aa_insert_57-70	>=4	R	neg	<=0.25	S	neg	<=2	S	1	yes	no
43684_2#41	43684_2#41	ERS10172895	2018	late-PCV13	56101	12F	NVT	non-PCV	56101	GPS_ZA_6189	989	12	5	89	8	6	112	14	26	NVT>50%	12-4-3	<=0.03	S	neg	neg	0.06	S	0.06	S	folP_aa_insert_57-70	2	I	TETM	>8	R	cat	>=8	NS	3	yes	yes
43684_2#43	43684_2#43	ERS10172896	2018	late-PCV13	56221	22F	NVT	non-PCV	56221	GPS_ZA_6190	989	12	5	89	8	6	112	14	26	NVT>50%	12-4-3	<=0.03	S	neg	neg	0.06	S	0.06	S	folP_aa_insert_57-70	2	I	TETM	>8	R	cat	>=8	NS	3	yes	yes
43684_2#45	43684_2#45	ERS10172897	2018	late-PCV13	56247	19A	VT	PCV13 unique	56247	GPS_ZA_6191	1221	7	5	1	5	15	12	14	70	VT-only	2-4-3	<=0.03	S	neg	neg	0.06	S	0.06	S	neg	0.5	S	neg	<=0.25	S	neg	<=2	S	0	no	no
43684_2#47	43684_2#47	ERS10172900	2018	late-PCV13	56251	4	VT	PCV7	56251	GPS_ZA_6192	53	2	5	1	11	16	3	14	3	NVT>50%	0-6-5	<=0.03	S	neg	neg	0.06	S	0.06	S	neg	0.5	S	neg	<=0.25	S	neg	<=2	S	0	no	no
43684_2#5	43684_2#5	ERS10172885	2018	late-PCV13	56179	16F	NVT	non-PCV	56179	GPS_ZA_6179	53	2	5	1	11	16	3	14	3	NVT>50%	3-6-5	<=0.03	S	neg	neg	0.06	S	0.06	S	neg	0.5	S	neg	<=0.25	S	neg	<=2	S	0	no	no
43684_2#65	43684_2#65	ERS10172898	2018	late-PCV13	56253	8	NVT	non-PCV	56253	GPS_ZA_6193	989	12	5	89	8	6	112	14	26	NVT>50%	12-4-3	<=0.03	S	neg	neg	0.06	S	0.06	S	folP_aa_insert_57-70	2	I	TETM	>8	R	cat	>=8	NS	3	yes	yes
43684_2#7	43684_2#7	ERS10172886	2018	late-PCV13	56180	19F	VT	PCV7	56180	GPS_ZA_6180	700	12	11	2	6	6	22	14	10	VT>=50%	17-15-22	0.5	R	neg	neg	0.06	S	0.06	S	folA_I100L,folP_aa_insert_57-70	>=4	R	TETM	>8	R	neg	<=2	S	3	yes	yes
43684_2#71	43684_2#71	ERS10172752	2018	late-PCV13	56284	18C	VT	PCV7	56284	GPS_ZA_6196	11766	43	13	54	1	16	635	14	168	NVT-only	200-240-19	0.25	R	neg	neg	0.06	S	0.06	S	folA_I100L,folP_aa_insert_57-70	>=4	R	neg	<=0.25	S	neg	<=2	S	2	yes	no
43684_2#73	43684_2#73	ERS10172751	2018	late-PCV13	56288/56307	15B/C	NVT	non-PCV	56288	GPS_ZA_6197	3983	8	5	7	12	15	16	6	137	NVT-only	1-2-0	<=0.03	S	neg	neg	0.06	S	0.06	S	neg	0.5	S	neg	<=0.25	S	neg	<=2	S	0	no	no
43684_2#75	43684_2#75	ERS10172750	2018	late-PCV13	56308	4	VT	PCV7	56308	GPS_ZA_6198	5647	15	5	54	1	197	1	168	52	NVT>50%	NEW-0-0	<=0.03	S	neg	neg	0.06	S	0.06	S	neg	0.5	S	neg	<=0.25	S	neg	<=2	S	0	no	no
43684_2#77	43684_2#77	ERS10172753	2018	late-PCV13	56350	16F	NVT	non-PCV	56350	GPS_ZA_6199	458	2	32	9	47	6	21	17	51	VT-only	0-26-2	<=0.03	S	neg	neg	0.06	S	0.06	S	neg	0.5	S	neg	<=0.25	S	neg	<=2	S	0	no	no
43684_2#79	43684_2#79	ERS10172755	2018	late-PCV13	56352	9N	NVT	non-PCV	56352	GPS_ZA_6200	1012	2	5	29	18	42	3	18	3	NVT>50%	3-0-2	<=0.03	S	neg	neg	0.06	S	0.06	S	neg	0.5	S	neg	<=0.25	S	neg	<=2	S	0	no	no
43684_2#9	43684_2#9	ERS10172887	2018	late-PCV13	56182	3	VT	PCV13 unique	56182	GPS_ZA_6181	4216	15	60	34	16	9	14	262	224	N/A	50-0-0	<=0.03	S	neg	neg	0.06	S	0.06	S	neg	0.5	S	TETM	>8	R	neg	<=2	S	1	yes	no
43684_2#99	43684_2#99	ERS10172756	2018	late-PCV13	56355	6A	VT	PCV13 unique	56355	GPS_ZA_6202	12535	10	530	9	10	6	4	14	205	VT-only	0-NEW-NEW	0.12	R	neg	neg	0.06	S	0.06	S	folA_I100L,folP_aa_insert_57-70	>=4	R	neg	<=0.25	S	neg	<=2	S	2	yes	no
43684_2#10	43684_2#10	ERS10172914	2019	late-PCV13	58352	18C	VT	PCV7	58352	GPS_ZA_6277	2416	43	60	1	1	11	14	19	56	VT>=50%	2-4-0	<=0.03	S	neg	neg	0.06	S	0.06	S	neg	0.5	S	neg	<=0.25	S	neg	<=2	S	0	no	no
43684_2#100	43684_2#100	ERS10172936	2019	late-PCV13	58732	16F	NVT	non-PCV	58732	GPS_ZA_6298	4084	2	8	62	16	6	112	309	30	NVT>50%	2-0-0	<=0.03	S	23S rRNA	neg	>32.0	R	1	R	folA_I100L,folP_aa_insert_57-70	>=4	R	neg	<=0.25	S	neg	<=2	S	3	yes	yes
43684_2#106	43684_2#106	ERS10172939	2019	late-PCV13	58768	6A	VT	PCV13 unique	58768	GPS_ZA_6301	11072	50	8	1	16	15	88	14	33	NVT>50%	49-0-0	<=0.03	S	neg	neg	0.06	S	0.06	S	neg	0.5	S	neg	<=0.25	S	neg	<=2	S	0	no	no
43684_2#110	43684_2#110	ERS10172941	2019	late-PCV13	58784/58785	16F	NVT	non-PCV	58784	GPS_ZA_6303	_	10	16	54	183	9	3	75	61	NVT-only	2-0-418	0.06	S	neg	neg	0.06	S	0.06	S	neg	0.5	S	neg	<=0.25	S	neg	<=2	S	0	no	no
43684_2#114	43684_2#114	ERS10173090	2019	late-PCV13	60924	7C	NVT	non-PCV	60924	GPS_ZA_6489	458	2	32	9	47	6	21	17	51	VT-only	0-26-2	<=0.03	S	neg	neg	0.06	S	0.06	S	neg	0.5	S	neg	<=0.25	S	neg	<=2	S	0	no	no
43684_2#122	43684_2#122	ERS10173095	2019	late-PCV13	60981	6C	NVT	non-PCV	60981	GPS_ZA_6493	53	2	5	1	11	16	3	14	3	NVT>50%	3-6-5	<=0.03	S	neg	neg	0.06	S	0.06	S	neg	0.5	S	neg	<=0.25	S	neg	<=2	S	0	no	no
43684_2#123	43684_2#123	ERS10173036	2019	late-PCV13	59736	11A	NVT	non-PCV	59736	GPS_ZA_6398	_	7	5	1	1	6	31	_	49	NVT-only	11-0-0	<=0.03	S	neg	neg	0.06	S	0.06	S	neg	0.5	S	neg	<=0.25	S	neg	<=2	S	0	no	no
43684_2#128	43684_2#128	ERS10173097	2019	late-PCV13	61033	34	NVT	non-PCV	61033	GPS_ZA_6496	72	2	13	2	4	9	4	1	16	VT>=50%	2-0-0	<=0.03	S	neg	neg	0.06	S	0.06	S	neg	0.5	S	neg	<=0.25	S	neg	<=2	S	0	no	no
43684_2#136	43684_2#136	ERS10172945	2019	late-PCV13	58812	9N	NVT	non-PCV	58812	GPS_ZA_6308	66	2	8	2	4	6	1	1	16	VT>=50%	1-0-0	<=0.03	S	neg	neg	0.06	S	0.06	S	neg	0.5	S	neg	<=0.25	S	neg	<=2	S	0	no	no
43684_2#138	43684_2#138	ERS10172947	2019	late-PCV13	58815	10A	NVT	non-PCV	58815	GPS_ZA_6309	989	12	5	89	8	6	112	14	26	NVT>50%	12-4-3	<=0.03	S	neg	neg	0.06	S	0.06	S	folP_aa_insert_57-70	2	I	TETM	>8	R	cat	>=8	NS	3	yes	yes
43684_2#140	43684_2#140	ERS10172948	2019	late-PCV13	58829	7F	VT	PCV13 unique	58829	GPS_ZA_6310	10133	7	12	4	66	17	1	19	Not assigned	N/A	1-4-187	<=0.03	S	neg	neg	0.06	S	0.06	S	folA_I100L,folP_aa_insert_57-70	>=4	R	TETM	>8	R	neg	<=2	S	2	yes	no
43684_2#144	43684_2#144	ERS10172950	2019	late-PCV13	58874	8	NVT	non-PCV	58874	GPS_ZA_6312	2416	43	60	1	1	11	14	19	56	VT>=50%	2-4-0	<=0.03	S	neg	neg	0.06	S	0.06	S	neg	0.5	S	neg	<=0.25	S	neg	<=2	S	0	no	no
43684_2#145	43684_2#145	ERS10173038	2019	late-PCV13	59771	8	NVT	non-PCV	59771	GPS_ZA_6401	5266	2	18	6	10	17	1	19	40	NVT>50%	0-NEW-2	<=0.03	S	neg	neg	0.06	S	0.06	S	folA_I100L,folP_aa_insert_57-70	>=4	R	neg	<=0.25	S	neg	<=2	S	1	yes	no
43684_2#146	43684_2#146	ERS10173098	2019	late-PCV13	61037	9N	NVT	non-PCV	61037	GPS_ZA_6497	3544	10	20	8	1	6	1	29	32	NVT>50%	2-0-2	<=0.03	S	neg	neg	0.06	S	0.06	S	neg	0.5	S	neg	<=0.25	S	neg	<=2	S	0	no	no
43684_2#147	43684_2#147	ERS10173039	2019	late-PCV13	59772	22F	NVT	non-PCV	59772	GPS_ZA_6402	53	2	5	1	11	16	3	14	3	NVT>50%	3-6-5	<=0.03	S	neg	neg	0.06	S	0.06	S	neg	0.5	S	neg	<=0.25	S	neg	<=2	S	0	no	no
43684_2#151	43684_2#151	ERS10173042	2019	late-PCV13	59801	31	NVT	non-PCV	59801	GPS_ZA_6404	989	12	5	89	8	6	112	14	26	NVT>50%	12-4-3	<=0.03	S	neg	neg	0.06	S	0.06	S	folP_aa_insert_57-70	2	I	TETM	>8	R	neg	<=2	S	2	yes	no
43684_2#156	43684_2#156	ERS10173103	2019	late-PCV13	61137	12F	NVT	non-PCV	61137	GPS_ZA_6502	5326	50	9	15	1	36	3	31	114	NVT-only	12-2-0	<=0.03	S	neg	neg	0.06	S	0.06	S	neg	0.5	S	neg	<=0.25	S	neg	<=2	S	0	no	no
43684_2#174	43684_2#174	ERS10172956	2019	late-PCV13	58954	9N	NVT	non-PCV	58954	GPS_ZA_6319	53	2	5	1	11	16	3	14	3	NVT>50%	3-6-5	<=0.03	S	neg	neg	0.06	S	0.06	S	neg	0.5	S	neg	<=0.25	S	neg	<=2	S	0	no	no
43684_2#176	43684_2#176	ERS10172958	2019	late-PCV13	58978	8	NVT	non-PCV	58978	GPS_ZA_6320	2613	2	5	36	12	17	1	4	9	VT>=50%	34-89-147	2	R	ermB	ermB	>32	R	>2	R	neg	0.5	S	TETM	>8	R	neg	<=2	S	4	yes	yes
43684_2#178	43684_2#178	ERS10173105	2019	late-PCV13	61236/61238	12F	NVT	non-PCV	61236	GPS_ZA_6505	11768	43	60	1	1	468	14	19	56	VT>=50%	2-4-0	<=0.03	S	neg	neg	0.06	S	0.06	S	folP_aa_insert_57-70	2	I	neg	<=0.25	S	neg	<=2	S	1	yes	no
43684_2#18	43684_2#18	ERS10173066	2019	late-PCV13	60546	12F	NVT	non-PCV	60546	GPS_ZA_6465	11767	43	60	1	1	11	14	677	56	VT>=50%	2-4-0	<=0.03	S	neg	neg	0.06	S	0.06	S	neg	0.5	S	neg	<=0.25	S	neg	<=2	S	0	no	no
43684_2#180	43684_2#180	ERS10173107	2019	late-PCV13	61240	8	NVT	non-PCV	61240	GPS_ZA_6506	4423	2	5	54	63	7	1	8	102	NVT>50%	84-1-242	0.25	R	neg	neg	0.06	S	0.06	S	folA_I100L,folP_aa_insert_57-70	>=4	R	neg	<=0.25	S	neg	<=2	S	2	yes	no
43684_2#183	43684_2#183	ERS10173050	2019	late-PCV13	59860	9N	NVT	non-PCV	59860	GPS_ZA_6412	558	18	12	4	44	14	77	97	59	NVT-only	4-7-7	2	R	mefA	neg	8	R	0.06	S	neg	0.5	S	neg	<=0.25	S	neg	<=2	S	2	yes	no
43684_2#184	43684_2#184	ERS10173109	2019	late-PCV13	61253	3	VT	PCV13 unique	61253	GPS_ZA_6508	9815	8	2	4	3	27	1	14	207	N/A	12-0-0	<=0.03	S	neg	neg	0.06	S	0.06	S	folP_aa_insert_57-70	2	I	neg	<=0.25	S	neg	<=2	S	1	yes	no
43684_2#185	43684_2#185	ERS10173051	2019	late-PCV13	59891	12F	NVT	non-PCV	59891	GPS_ZA_6413	17794	10	5	8	10	6	6	8	Not assigned	N/A	0-NEW-NEW	0.12	R	ermB/mefA	ermB/mefA	>32	R	>2	R	folA_I100L,folP_aa_insert_57-70	>=4	R	TET	>8	R	neg	<=2	S	5	yes	yes
43684_2#189	43684_2#189	ERS10173158	2019	late-PCV13	59333	6C	NVT	non-PCV	59333	GPS_ZA_6415	10858	1	5	14	5	15	1	27	46	NVT>50%	0-0-2	<=0.03	S	neg	neg	0.06	S	0.06	S	neg	0.5	S	neg	<=0.25	S	neg	<=2	S	0	no	no
43684_2#190	43684_2#190	ERS10173111	2019	late-PCV13	61308	8	NVT	non-PCV	61308	GPS_ZA_6511	3983	8	5	7	12	15	16	6	137	NVT-only	1-2-NEW	<=0.03	S	neg	neg	0.06	S	0.06	S	folA_I100L,folP_aa_insert_57-70	>=4	R	neg	<=0.25	S	neg	<=2	S	1	yes	no
43684_2#191	43684_2#191	ERS10173161	2019	late-PCV13	59784	19A	VT	PCV13 unique	59784	GPS_ZA_6416	12245	8	8	62	16	6	130	309	30	NVT>50%	2-0-0	<=0.03	S	neg	neg	0.06	S	0.06	S	folP_aa_insert_57-70	2	I	neg	<=0.25	S	neg	<=2	S	1	yes	no
43684_2#198	43684_2#198	ERS10172962	2019	late-PCV13	58982	8	NVT	non-PCV	58982	GPS_ZA_6323	3544	10	20	8	1	6	1	29	32	NVT>50%	2-0-2	<=0.03	S	neg	neg	0.06	S	0.06	S	neg	0.5	S	neg	<=0.25	S	neg	<=2	S	0	no	no
43684_2#2	43684_2#2	ERS10172911	2019	late-PCV13	58282	12F	NVT	non-PCV	58282	GPS_ZA_6273	3847	65	5	1	11	16	3	14	3	NVT>50%	3-NEW-5	<=0.03	S	neg	neg	0.06	S	0.06	S	neg	0.5	S	neg	<=0.25	S	neg	<=2	S	0	no	no
43684_2#21	43684_2#21	ERS10173009	2019	late-PCV13	59471	15A	NVT	non-PCV	59471	GPS_ZA_6371	53	2	5	1	11	16	3	14	3	NVT>50%	3-6-5	<=0.03	S	neg	neg	0.06	S	0.06	S	neg	0.5	S	neg	<=0.25	S	neg	<=2	S	0	no	no
43684_2#210	43684_2#210	ERS10173114	2019	late-PCV13	61348	12F	NVT	non-PCV	61348	GPS_ZA_6513	3983	8	5	7	12	15	16	6	137	NVT-only	1-2-0	<=0.03	S	neg	neg	0.06	S	0.06	S	neg	0.5	S	neg	<=0.25	S	neg	<=2	S	0	no	no
43684_2#213	43684_2#213	ERS10173162	2019	late-PCV13	59929	12F	NVT	non-PCV	59929	GPS_ZA_6419	53	2	5	1	11	16	3	14	3	NVT>50%	3-6-5	<=0.03	S	neg	neg	0.06	S	0.06	S	neg	0.5	S	neg	<=0.25	S	neg	<=2	S	0	no	no
43684_2#214	43684_2#214	ERS10173116	2019	late-PCV13	57539	12F	NVT	non-PCV	57539	GPS_ZA_6515	53	2	5	1	11	16	3	14	3	NVT>50%	3-6-5	<=0.03	S	neg	neg	0.06	S	0.06	S	neg	0.5	S	neg	<=0.25	S	neg	<=2	S	0	no	no
43684_2#216	43684_2#216	ERS10173117	2019	late-PCV13	59692	16F	NVT	non-PCV	59692	GPS_ZA_6516	17011	12	752	89	8	6	112	8	26	NVT>50%	12-4-3	<=0.03	S	neg	neg	0.06	S	0.06	S	folA_I100L,folP_aa_insert_57-70	>=4	R	TETM	>8	R	cat	>=8	NS	3	yes	yes
43684_2#22	43684_2#22	ERS10173068	2019	late-PCV13	60578	12F	NVT	non-PCV	60578	GPS_ZA_6467	7369	13	340	15	14	10	16	19	83	VT-only	62-0-2	<=0.03	S	neg	neg	0.06	S	0.06	S	neg	0.5	S	neg	<=0.25	S	neg	<=2	S	0	no	no
43684_2#221	43684_2#221	ERS10173166	2019	late-PCV13	59960	9N	NVT	non-PCV	59960	GPS_ZA_6423	63	2	5	36	12	17	21	14	9	VT>=50%	24-27-19	0.25	R	neg	neg	0.06	S	0.06	S	folA_I100L,folP_aa_insert_57-70	>=4	R	TETM	>8	R	neg	<=2	S	3	yes	yes
43684_2#222	43684_2#222	ERS10173120	2019	late-PCV13	60550	23F	VT	PCV7	60550	GPS_ZA_6519	8076	15	29	4	21	30	352	520	14	VT-only	NEW-NEW-19	0.25	R	mefA	neg	8	R	0.06	S	folP_aa_insert_57-70	2	I	TETM	>8	R	neg	<=2	S	4	yes	yes
43684_2#228	43684_2#228	ERS10172968	2019	late-PCV13	58347	12F	NVT	non-PCV	58347	GPS_ZA_6330	3983	8	5	7	12	15	16	6	137	NVT-only	1-2-0	<=0.03	S	neg	neg	0.06	S	0.06	S	neg	0.5	S	neg	<=0.25	S	neg	<=2	S	0	no	no
43684_2#230	43684_2#230	ERS10172969	2019	late-PCV13	58504	12F	NVT	non-PCV	58504	GPS_ZA_6331	53	2	5	1	11	16	3	14	3	NVT>50%	3-6-5	<=0.03	S	neg	neg	0.06	S	0.06	S	neg	0.5	S	neg	<=0.25	S	neg	<=2	S	0	no	no
43684_2#232	43684_2#232	ERS10172971	2019	late-PCV13	58518	16F	NVT	non-PCV	58518	GPS_ZA_6332	10595	15	5	54	1	197	1	1	52	NVT>50%	NEW-0-0	<=0.03	S	neg	neg	0.06	S	0.06	S	neg	0.5	S	neg	<=0.25	S	neg	<=2	S	0	no	no
43684_2#242	43684_2#242	ERS10173125	2019	late-PCV13	60727	3	VT	PCV13 unique	60727	GPS_ZA_6521	445	2	5	29	5	42	3	18	3	NVT>50%	0-0-0	<=0.03	S	neg	neg	0.06	S	0.06	S	neg	0.5	S	neg	<=0.25	S	neg	<=2	S	0	no	no
43684_2#247	43684_2#247	ERS10173170	2019	late-PCV13	60015/60017	16F	NVT	non-PCV	60017	GPS_ZA_6428	5647	15	5	54	1	197	1	168	52	NVT>50%	NEW-4-0	<=0.03	S	neg	neg	0.06	S	0.06	S	neg	0.5	S	neg	<=0.25	S	neg	<=2	S	0	no	no
43684_2#250	43684_2#250	ERS10173126	2019	late-PCV13	60990	3	VT	PCV13 unique	60990	GPS_ZA_6525	_	_	10	_	43	5	1	6	178	NVT-only	2-0-2	<=0.03	S	neg	neg	0.06	S	0.06	S	folA_I100L,folP_aa_insert_57-70	>=4	R	neg	<=0.25	S	neg	<=2	S	1	yes	no
43684_2#255	43684_2#255	ERS10173175	2019	late-PCV13	60085	9N	NVT	non-PCV	60085	GPS_ZA_6432	989	12	5	89	8	6	112	14	26	NVT>50%	12-4-3	<=0.03	S	neg	neg	0.06	S	0.06	S	folP_aa_insert_57-70	2	I	TETM	>8	R	cat	>=8	NS	3	yes	yes
43684_2#258	43684_2#258	ERS10172976	2019	late-PCV13	59001	8	NVT	non-PCV	59001	GPS_ZA_6337	700	12	11	2	6	6	22	14	10	VT>=50%	17-15-22	0.5	R	neg	neg	0.06	S	0.06	S	folA_I100L,folP_aa_insert_57-70	>=4	R	TETM	>8	R	neg	<=2	S	3	yes	yes
43684_2#264	43684_2#264	ERS10172981	2019	late-PCV13	59060/59061	9N	NVT	non-PCV	59060	GPS_ZA_6340	_	2	5	36	6	17	1	4	9	VT>=50%	34-89-147	2	R	ermB	ermB	>32	R	>2	R	neg	0.5	S	TETM	>8	R	neg	<=2	S	4	yes	yes
43684_2#272	43684_2#272	ERS10172982	2019	late-PCV13	59098	14	VT	PCV7	59098	GPS_ZA_6344	_	50	282	1	4	413	88	762	33	NVT>50%	1-0-0	<=0.03	S	neg	neg	0.06	S	0.06	S	folA_I100L,folP_aa_insert_57-70	>=4	R	neg	<=0.25	S	neg	<=2	S	1	yes	no
43684_2#276	43684_2#276	ERS10173130	2019	late-PCV13	57989	serogroup 24	NVT	non-PCV	57989	GPS_ZA_6530	14492	7	13	8	6	3	6	14	5	VT>=50%	7-53-219	0.25	R	neg	neg	0.06	S	0.06	S	neg	0.5	S	neg	<=0.25	S	neg	<=2	S	1	yes	no
43684_2#277	43684_2#277	ERS10173177	2019	late-PCV13	60118	9N	NVT	non-PCV	60118	GPS_ZA_6435	53	2	5	1	11	16	3	14	3	NVT>50%	3-6-5	<=0.03	S	neg	neg	0.06	S	0.06	S	neg	0.5	S	neg	<=0.25	S	neg	<=2	S	0	no	no
43684_2#278	43684_2#278	ERS10173133	2019	late-PCV13	57990/57991	17F	NVT	non-PCV	57990	GPS_ZA_6531	4956	7	8	146	15	25	20	6	93	NVT-only	0-0-0	<=0.03	S	neg	neg	0.06	S	0.06	S	neg	0.5	S	neg	<=0.25	S	neg	<=2	S	0	no	no
43684_2#280	43684_2#280	ERS10173132	2019	late-PCV13	58146	9N	NVT	non-PCV	58146	GPS_ZA_6532	10605	2	18	6	10	17	12	19	40	NVT>50%	1-4-0	<=0.03	S	neg	neg	0.06	S	0.06	S	folA_I100L,folP_aa_insert_57-70	>=4	R	neg	<=0.25	S	neg	<=2	S	1	yes	no
43684_2#281	43684_2#281	ERS10173180	2019	late-PCV13	60125	6C	NVT	non-PCV	60125	GPS_ZA_6437	66	2	8	2	4	6	1	1	16	VT>=50%	1-0-0	<=0.03	S	neg	neg	0.06	S	0.06	S	neg	0.5	S	neg	<=0.25	S	neg	<=2	NS	0	no	no
43684_2#282	43684_2#282	ERS10173135	2019	late-PCV13	58438	7F	VT	PCV13 unique	58438	GPS_ZA_6533	1221	7	5	1	5	15	12	14	70	VT-only	2-4-3	<=0.03	S	neg	neg	0.06	S	0.06	S	neg	0.5	S	neg	<=0.25	S	neg	<=2	S	0	no	no
43684_2#284	43684_2#284	ERS10173134	2019	late-PCV13	58531/58532	8	NVT	non-PCV	58531	GPS_ZA_6534	53	2	5	1	11	16	3	14	3	NVT>50%	3-6-5	<=0.03	S	neg	neg	0.06	S	0.06	S	neg	0.5	S	neg	<=0.25	S	neg	<=2	S	0	no	no
43684_2#286	43684_2#286	ERS10173137	2019	late-PCV13	58547	15A	NVT	non-PCV	58547	GPS_ZA_6535	2057	1	5	53	32	14	20	5	17	VT>=50%	16-212-NEW	0.25	R	neg	neg	0.06	S	0.06	S	folA_I100L,folP_aa_insert_57-70	>=4	R	neg	<=0.25	S	neg	<=2	S	2	yes	no
43684_2#287	43684_2#287	ERS10173183	2019	late-PCV13	60167/60266	19A	VT	PCV13 unique	60167	GPS_ZA_6440	11662	118	60	4	15	25	11	9	736	N/A	150-NEW-77	0.12	R	neg	neg	0.06	S	0.06	S	folA_I100L,folP_aa_insert_57-70	>=4	R	neg	<=0.25	S	neg	<=2	S	2	yes	no
43684_2#288	43684_2#288	ERS10173136	2019	late-PCV13	59083	3	VT	PCV13 unique	59083	GPS_ZA_6536	989	12	5	89	8	6	112	14	26	NVT>50%	12-4-3	<=0.03	S	neg	neg	0.06	S	0.06	S	folP_aa_insert_57-70	2	I	TETM	>8	R	cat	>=8	NS	3	yes	yes
43684_2#294	43684_2#294	ERS10172985	2019	late-PCV13	59133	23F	VT	PCV7	59133	GPS_ZA_6347	3544	10	20	8	1	6	1	29	32	NVT>50%	2-0-2	<=0.03	S	neg	neg	0.06	S	0.06	S	neg	0.5	S	neg	<=0.25	S	neg	<=2	S	0	no	no
43684_2#296	43684_2#296	ERS10172986	2019	late-PCV13	59181	8	NVT	non-PCV	59181	GPS_ZA_6348	3983	8	5	7	12	15	16	6	137	NVT-only	1-2-0	<=0.03	S	neg	neg	0.06	S	0.06	S	neg	0.5	S	neg	<=0.25	S	neg	<=2	S	0	no	no
43684_2#300	43684_2#300	ERS10172989	2019	late-PCV13	59206/59207	13	NVT	non-PCV	59206	GPS_ZA_6350	10543	50	8	1	6	6	88	8	33	NVT>50%	1-1-NEW	0.25	R	neg	neg	0.06	S	0.06	S	folP_aa_insert_57-70	2	I	neg	<=0.25	S	neg	<=2	S	2	yes	no
43684_2#301	43684_2#301	ERS10172809	2019	late-PCV13	57556	33D	NVT	non-PCV	57556	GPS_ZA_6255	5902	8	5	36	3	6	1	6	22	NVT>50%	1-2-0	<=0.03	S	neg	neg	0.06	S	0.06	S	neg	0.5	S	neg	<=0.25	S	neg	<=2	S	0	no	no
43684_2#306	43684_2#306	ERS10173138	2019	late-PCV13	59117	12F	NVT	non-PCV	59117	GPS_ZA_6537	2062	1	5	53	32	14	20	199	17	VT>=50%	16-13-19	0.25	R	neg	neg	0.06	S	0.06	S	folA_I100L,folP_aa_insert_57-70	>=4	R	neg	<=0.25	S	neg	<=2	S	2	yes	no
43684_2#308	43684_2#308	ERS10173139	2019	late-PCV13	59221	22F	NVT	non-PCV	59221	GPS_ZA_6538	2057	1	5	53	32	14	20	5	17	VT>=50%	16-212-19	0.25	R	neg	neg	0.06	S	0.06	S	folA_I100L,folP_aa_insert_57-70	>=4	R	neg	<=0.25	S	neg	<=2	S	2	yes	no
43684_2#310	43684_2#310	ERS10173141	2019	late-PCV13	59349	3	VT	PCV13 unique	59349	GPS_ZA_6539	1766	1	5	29	1	46	14	18	57	NVT-only	12-0-0	<=0.03	S	neg	neg	0.06	S	0.06	S	neg	0.5	S	neg	<=0.25	S	neg	<=2	S	0	no	no
43684_2#311	43684_2#311	ERS10173187	2019	late-PCV13	60216	12F	NVT	non-PCV	60216	GPS_ZA_6444	53	2	5	1	11	16	3	14	3	NVT>50%	3-6-5	<=0.03	S	neg	neg	0.06	S	0.06	S	neg	0.5	S	neg	<=0.25	S	neg	<=2	S	0	no	no
43684_2#312	43684_2#312	ERS10173140	2019	late-PCV13	59489	16F	NVT	non-PCV	59489	GPS_ZA_6540	433	1	1	4	1	18	58	17	19	NVT-only	1-2-2	<=0.03	S	neg	neg	0.06	S	0.06	S	neg	0.5	S	neg	<=0.25	S	neg	<=2	S	0	no	no
43684_2#314	43684_2#314	ERS10173142	2019	late-PCV13	59589	8	NVT	non-PCV	59589	GPS_ZA_6541	3135	5	19	2	17	6	22	9	10	VT>=50%	150-1-22	0.25	R	ermB	ermB	>32	R	>2	R	folA_I100L,folP_aa_insert_57-70	>=4	R	TETM	>8	R	neg	<=2	S	5	yes	yes
43684_2#315	43684_2#315	ERS10173189	2019	late-PCV13	60245	14	VT	PCV7	60245	GPS_ZA_6446	458	2	32	9	47	6	21	17	51	VT-only	0-26-2	<=0.03	S	neg	neg	0.06	S	0.06	S	neg	0.5	S	neg	<=0.25	S	neg	<=2	S	0	no	no
43684_2#316	43684_2#316	ERS10173143	2019	late-PCV13	59760	19A	VT	PCV13 unique	59760	GPS_ZA_6542	17005	578	5	89	8	6	112	14	26	NVT>50%	12-4-3	<=0.03	S	neg	neg	0.06	S	0.06	S	folP_aa_insert_57-70	2	I	TETM	>8	R	cat	>=8	NS	3	yes	yes
43684_2#318	43684_2#318	ERS10173144	2019	late-PCV13	59672	7F	VT	PCV13 unique	59672	GPS_ZA_6543	989	12	5	89	8	6	112	14	26	NVT>50%	12-4-3	<=0.03	S	neg	neg	0.06	S	0.06	S	folA_I100L,folP_aa_insert_57-70	>=4	R	TETM	>8	R	cat	>=8	NS	3	yes	yes
43684_2#319	43684_2#319	ERS10173191	2019	late-PCV13	60277	6C	NVT	non-PCV	60277	GPS_ZA_6448	180	7	15	2	10	6	1	22	12	VT-only	2-3-2	<=0.03	S	neg	neg	0.06	S	0.06	S	neg	0.5	S	neg	<=0.25	S	neg	<=2	S	0	no	no
43684_2#32	43684_2#32	ERS10173073	2019	late-PCV13	60631/60638	13	NVT	non-PCV	60638	GPS_ZA_6472	12233	8	5	36	5	6	4	394	125	NVT-only	1-0-19	0.06	S	neg	neg	0.06	S	0.06	S	folA_I100L,folP_aa_insert_57-70	>=4	R	neg	<=0.25	S	neg	<=2	S	1	yes	no
43684_2#320	43684_2#320	ERS10173145	2019	late-PCV13	59807	10A	NVT	non-PCV	59807	GPS_ZA_6544	10543	50	8	1	6	6	88	8	33	NVT>50%	1-1-NEW	0.25	R	neg	neg	0.06	S	0.06	S	folP_aa_insert_57-70	2	I	neg	<=0.25	S	neg	<=2	S	2	yes	no
43684_2#321	43684_2#321	ERS10172811	2019	late-PCV13	57765	16F	NVT	non-PCV	57765	GPS_ZA_6257	3983	8	5	7	12	15	16	6	137	NVT-only	1-2-0	<=0.03	S	neg	neg	0.06	S	0.06	S	neg	0.5	S	neg	<=0.25	S	neg	<=2	S	0	no	no
43684_2#324	43684_2#324	ERS10172992	2019	late-PCV13	59272	13	NVT	non-PCV	59272	GPS_ZA_6354	4168	7	13	8	6	15	2	8	5	VT>=50%	24-1-1	0.25	R	23S rRNA	neg	0.06	S	0.06	S	folA_I100L,folP_aa_insert_57-70	>=4	R	neg	<=0.25	S	neg	<=2	S	2	yes	no
43684_2#327	43684_2#327	ERS10172814	2019	late-PCV13	57871/57875	17F	NVT	non-PCV	57871	GPS_ZA_6260	66	2	8	2	4	6	1	1	16	VT>=50%	1-0-0	<=0.03	S	neg	neg	0.06	S	0.06	S	neg	0.5	S	neg	<=0.25	S	neg	<=2	S	0	no	no
43684_2#328	43684_2#328	ERS10172994	2019	late-PCV13	59346	12F	NVT	non-PCV	59346	GPS_ZA_6356	2185	1	10	9	43	5	1	6	178	NVT-only	2-0-2	<=0.03	S	neg	neg	0.06	S	0.06	S	folP_aa_insert_57-70	2	I	neg	<=0.25	S	neg	<=2	S	1	yes	no
43684_2#329	43684_2#329	ERS10172815	2019	late-PCV13	57890	3	VT	PCV13 unique	57890	GPS_ZA_6261	2062	1	5	53	32	14	20	199	17	VT>=50%	16-13-19	0.25	R	neg	neg	0.06	S	0.06	S	folA_I100L,folP_aa_insert_57-70	>=4	R	neg	<=0.25	S	neg	<=2	S	2	yes	no
43684_2#333	43684_2#333	ERS10172817	2019	late-PCV13	57927	8	NVT	non-PCV	57927	GPS_ZA_6263	2185	1	10	9	43	5	1	6	178	NVT-only	2-0-2	<=0.03	S	neg	neg	0.06	S	0.06	S	folP_aa_insert_57-70	2	I	neg	<=0.25	S	neg	<=2	S	1	yes	no
43684_2#336	43684_2#336	ERS10172999	2019	late-PCV13	59386	23B	NVT	non-PCV	59386	GPS_ZA_6360	989	12	5	89	8	6	112	14	26	NVT>50%	12-4-3	<=0.03	S	neg	neg	0.06	S	0.06	S	folA_I100L,folP_aa_insert_57-70	>=4	R	TETM	>8	R	cat	>=8	NS	3	yes	yes
43684_2#338	43684_2#338	ERS10173147	2019	late-PCV13	59890	3	VT	PCV13 unique	59890	GPS_ZA_6545	2062	1	5	53	32	14	20	199	17	VT>=50%	NEW-13-19	0.25	R	neg	neg	0.06	S	0.06	S	folA_I100L,folP_aa_insert_57-70	>=4	R	neg	<=0.25	S	neg	<=2	S	2	yes	no
43684_2#34	43684_2#34	ERS10172919	2019	late-PCV13	58529	8	NVT	non-PCV	58529	GPS_ZA_6281	230	12	19	2	17	6	22	14	10	VT>=50%	17-46-131	2	R	ermB	ermB	>32	R	>2	R	folA_I100L,folP_aa_insert_57-70	>=4	R	TET	>8	R	neg	<=2	S	5	yes	yes
43684_2#340	43684_2#340	ERS10173146	2019	late-PCV13	59959	3	VT	PCV13 unique	59959	GPS_ZA_6546	_	50	8	1	6	6	_	8	33	NVT>50%	1-1-NEW	0.25	R	neg	neg	0.06	S	0.06	S	folP_aa_insert_57-70	2	I	neg	<=0.25	S	neg	<=2	S	2	yes	no
43684_2#341	43684_2#341	ERS10173194	2019	late-PCV13	60319	8	NVT	non-PCV	60319	GPS_ZA_6451	_	45	13	6	12	5	225	14	45	NVT-only	2-0-2	<=0.03	S	neg	neg	0.06	S	0.06	S	folA_I100L,folP_aa_insert_57-70	>=4	R	TETM	>8	R	neg	<=2	S	2	yes	no
43684_2#342	43684_2#342	ERS10173148	2019	late-PCV13	60053	23A	NVT	non-PCV	60053	GPS_ZA_6547	10595	15	5	54	1	197	1	1	52	NVT>50%	NEW-0-0	<=0.03	S	neg	neg	0.06	S	0.06	S	neg	0.5	S	neg	<=0.25	S	neg	<=2	S	0	no	no
43684_2#344	43684_2#344	ERS10173149	2019	late-PCV13	60192	6C	NVT	non-PCV	60192	GPS_ZA_6548	_	2	5	1	_	16	3	14	3	NVT>50%	3-6-5	<=0.03	S	neg	neg	0.06	S	0.06	S	neg	0.5	S	neg	<=0.25	S	neg	<=2	S	0	no	no
43684_2#346	43684_2#346	ERS10173150	2019	late-PCV13	60223	19A	VT	PCV13 unique	60223	GPS_ZA_6549	2062	1	5	53	32	14	20	199	17	VT>=50%	16-13-19	0.25	R	neg	neg	0.06	S	0.06	S	folA_I100L,folP_aa_insert_57-70	>=4	R	neg	<=0.25	S	neg	<=2	S	2	yes	no
43684_2#348	43684_2#348	ERS10173151	2019	late-PCV13	60257/60321	16F	NVT	non-PCV	60257	GPS_ZA_6550	4881	1	11	10	5	6	111	6	54	VT-only	1-0-0	<=0.03	S	neg	neg	0.06	S	0.06	S	folA_I100L,folP_aa_insert_57-70	>=4	R	neg	<=0.25	S	neg	<=2	S	1	yes	no
43684_2#350	43684_2#350	ERS10173153	2019	late-PCV13	60317	13	NVT	non-PCV	60317	GPS_ZA_6551	7052	7	43	47	16	6	14	17	48	NVT>50%	218-18-171	0.25	R	neg	neg	0.06	S	0.06	S	folA_I100L,folP_aa_insert_57-70	>=4	R	neg	<=0.25	S	neg	<=2	S	2	yes	no
43684_2#352	43684_2#352	ERS10173152	2019	late-PCV13	60525	15B/C	NVT	non-PCV	60525	GPS_ZA_6552	10854	8	10	2	138	1	26	1	11	NVT>50%	2-0-2	<=0.03	S	neg	neg	0.06	S	0.06	S	neg	0.5	S	neg	<=0.25	S	neg	<=2	S	0	no	no
43684_2#354	43684_2#354	ERS10172998	2019	late-PCV13	59397	8	NVT	non-PCV	59397	GPS_ZA_6361	1349	18	13	8	6	3	6	8	5	VT>=50%	7-1-1	0.25	R	neg	neg	0.06	S	0.06	S	folA_I100L,folP_aa_insert_57-70	>=4	R	neg	<=0.25	S	neg	<=2	S	2	yes	no
43684_2#356	43684_2#356	ERS10173001	2019	late-PCV13	59402	7C	NVT	non-PCV	59402	GPS_ZA_6362	445	2	5	29	5	42	3	18	3	NVT>50%	0-0-0	<=0.03	S	neg	neg	0.06	S	0.06	S	neg	0.5	S	neg	<=0.25	S	neg	<=2	S	0	no	no
43684_2#358	43684_2#358	ERS10173000	2019	late-PCV13	59411	15A	NVT	non-PCV	59411	GPS_ZA_6363	989	12	5	89	8	6	112	14	26	NVT>50%	12-4-3	<=0.03	S	neg	neg	0.06	S	0.06	S	folP_aa_insert_57-70	2	I	TETM	>8	R	neg	<=2	S	2	yes	no
43684_2#365	43684_2#365	ERS10172909	2019	late-PCV13	58243	17A	NVT	non-PCV	58243	GPS_ZA_6271	2059	15	29	4	21	30	27	1	14	VT-only	217-12-19	0.25	R	mefA	neg	8	R	0.06	S	folA_I100L,folP_aa_insert_57-70	>=4	R	TETM	>8	R	neg	<=2	S	4	yes	yes
43684_2#369	43684_2#369	ERS10173058	2019	late-PCV13	60419	19A	VT	PCV13 unique	60419	GPS_ZA_6457	10750	7	9	4	13	15	20	14	13	VT>=50%	0-0-3	<=0.03	S	neg	neg	0.06	S	0.06	S	folA_I100L,folP_aa_insert_57-70	>=4	R	neg	<=0.25	S	neg	<=2	S	1	yes	no
43684_2#370	43684_2#370	ERS10173154	2019	late-PCV13	60537	23B	NVT	non-PCV	60537	GPS_ZA_6553	2053	1	126	74	10	6	14	18	65	NVT-only	NEW-176-NEW	0.12	R	neg	neg	0.06	S	0.06	S	folA_I100L,folP_aa_insert_57-70	>=4	R	neg	<=0.25	S	neg	<=2	S	2	yes	no
43684_2#372	43684_2#372	ERS10173155	2019	late-PCV13	60581	6A	VT	PCV13 unique	60581	GPS_ZA_6554	5080	97	5	9	18	77	4	17	116	NVT>50%	0-2-0	<=0.03	S	neg	neg	0.06	S	0.06	S	folA_I100L,folP_aa_insert_57-70	>=4	R	neg	<=0.25	S	neg	<=2	S	1	yes	no
43684_2#373	43684_2#373	ERS10173059	2019	late-PCV13	60451/60482	9V	VT	PCV7	60482	GPS_ZA_6459	17005	578	5	89	8	6	112	14	26	NVT>50%	12-4-3	<=0.03	S	neg	neg	0.06	S	0.06	S	folP_aa_insert_57-70	2	I	TETM	>8	R	cat	>=8	S	3	yes	yes
43684_2#374	43684_2#374	ERS10173156	2019	late-PCV13	61124	3	VT	PCV13 unique	61124	GPS_ZA_6555	_	2	32	36	12	_	1	4	9	VT>=50%	34-89-147	2	R	ermB	ermB	>32	R	>2	R	neg	0.5	S	TETM	>8	R	neg	<=2	S	4	yes	yes
43684_2#376	43684_2#376	ERS10173157	2019	late-PCV13	61234	3	VT	PCV13 unique	61234	GPS_ZA_6556	458	2	32	9	47	6	21	17	51	VT-only	0-26-2	<=0.03	S	neg	neg	0.06	S	0.06	S	neg	0.5	S	neg	<=0.25	S	neg	<=2	S	0	no	no
43684_2#379	43684_2#379	ERS10173064	2019	late-PCV13	60536	21	NVT	non-PCV	60536	GPS_ZA_6463	458	2	32	9	47	6	21	17	51	VT-only	0-26-2	<=0.03	S	neg	neg	0.06	S	0.06	S	neg	0.5	S	neg	<=0.25	S	neg	<=2	S	0	no	no
43684_2#380	43684_2#380	ERS10173065	2019	late-PCV13	60538	22F	NVT	non-PCV	60538	GPS_ZA_6464	62	2	5	29	12	16	3	14	3	NVT>50%	2-6-0	<=0.03	S	neg	neg	0.06	S	0.06	S	neg	0.5	S	neg	<=0.25	S	neg	<=2	S	0	no	no
43684_2#50	43684_2#50	ERS10173072	2019	late-PCV13	60635	23A	NVT	non-PCV	60635	GPS_ZA_6473	395	1	5	7	12	17	1	14	29	VT-only	2-6-0	<=0.03	S	neg	neg	0.06	S	0.06	S	neg	0.5	S	neg	<=0.25	S	neg	<=2	S	0	no	no
43684_2#51	43684_2#51	ERS10173018	2019	late-PCV13	59570	9N	NVT	non-PCV	59570	GPS_ZA_6378	3544	10	20	8	1	6	1	29	32	NVT>50%	2-0-2	<=0.03	S	neg	neg	0.06	S	0.06	S	neg	0.5	S	neg	<=0.25	S	neg	<=2	S	0	no	no
43684_2#53	43684_2#53	ERS10173016	2019	late-PCV13	59572	4	VT	PCV7	59572	GPS_ZA_6379	458	2	32	9	47	6	21	17	51	VT-only	0-26-2	<=0.03	S	neg	neg	0.06	S	0.06	S	neg	0.5	S	neg	<=0.25	S	neg	<=2	S	0	no	no
43684_2#54	43684_2#54	ERS10173077	2019	late-PCV13	60692	15A	NVT	non-PCV	60692	GPS_ZA_6475	2062	1	5	53	32	14	20	199	17	VT>=50%	16-13-19	0.25	R	neg	neg	0.06	S	0.06	S	folA_I100L,folP_aa_insert_57-70	>=4	R	neg	<=0.25	S	neg	<=2	S	2	yes	no
43684_2#56	43684_2#56	ERS10173076	2019	late-PCV13	60706	3	VT	PCV13 unique	60706	GPS_ZA_6476	7105	10	65	321	1	15	1	75	92	NVT>50%	11-0-0	<=0.03	S	neg	neg	0.06	S	0.06	S	folA_I100L,folP_aa_insert_57-70	>=4	R	neg	<=0.25	S	neg	<=2	S	1	yes	no
43684_2#59	43684_2#59	ERS10173021	2019	late-PCV13	59608	19A	VT	PCV13 unique	59608	GPS_ZA_6382	2185	1	10	9	43	5	1	6	178	NVT-only	2-0-2	<=0.03	S	neg	neg	0.06	S	0.06	S	folP_aa_insert_57-70	2	I	neg	<=0.25	S	neg	<=2	S	1	yes	no
43684_2#64	43684_2#64	ERS10173081	2019	late-PCV13	60752	11A	NVT	non-PCV	60752	GPS_ZA_6480	700	12	11	2	6	6	22	14	10	VT>=50%	17-15-22	0.5	R	neg	neg	0.06	S	0.06	S	folA_I100L,folP_aa_insert_57-70	>=4	R	TETM	>8	R	neg	<=2	S	3	yes	yes
43684_2#70	43684_2#70	ERS10172928	2019	late-PCV13	58645	12F	NVT	non-PCV	58645	GPS_ZA_6291	7067	12	5	54	38	27	14	6	34	NVT>50%	2-2-0	<=0.03	S	neg	neg	0.06	S	0.06	S	folP_aa_insert_57-70	2	I	neg	<=0.25	S	neg	<=2	S	1	yes	no
43684_2#72	43684_2#72	ERS10172930	2019	late-PCV13	58650/58651	12F	NVT	non-PCV	58650	GPS_ZA_6292	66	2	8	2	4	6	1	1	16	VT>=50%	1-0-0	<=0.03	S	neg	neg	0.06	S	0.06	S	neg	0.5	S	neg	<=0.25	S	neg	<=2	S	0	no	no
43684_2#78	43684_2#78	ERS10172931	2019	late-PCV13	58696	23B	NVT	non-PCV	58696	GPS_ZA_6295	458	2	32	9	47	6	21	17	51	VT-only	0-26-2	<=0.03	S	neg	neg	0.06	S	0.06	S	neg	0.5	S	neg	<=0.25	S	neg	<=2	S	0	no	no
43684_2#80	43684_2#80	ERS10172934	2019	late-PCV13	58697	35B	NVT	non-PCV	58697	GPS_ZA_6296	2416	43	60	1	1	11	14	19	56	VT>=50%	2-4-0	<=0.03	S	neg	neg	0.06	S	0.06	S	neg	0.5	S	neg	<=0.25	S	neg	<=2	S	0	no	no
43684_2#81	43684_2#81	ERS10173025	2019	late-PCV13	59631	4	VT	PCV7	59631	GPS_ZA_6385	458	2	32	9	47	6	21	17	51	VT-only	0-26-2	<=0.03	S	neg	neg	0.06	S	0.06	S	neg	0.5	S	neg	<=0.25	S	neg	<=2	S	0	no	no
43684_2#84	43684_2#84	ERS10173083	2019	late-PCV13	60806	6C	NVT	non-PCV	60806	GPS_ZA_6482	2416	43	60	1	1	11	14	19	56	VT>=50%	2-4-0	<=0.03	S	neg	neg	0.06	S	0.06	S	neg	0.5	S	neg	<=0.25	S	neg	<=2	S	0	no	no
43684_2#85	43684_2#85	ERS10173028	2019	late-PCV13	59660/59661	12F	NVT	non-PCV	59660	GPS_ZA_6387	53	2	5	1	11	16	3	14	3	NVT>50%	3-6-5	<=0.03	S	neg	neg	0.06	S	0.06	S	neg	0.5	S	neg	<=0.25	S	neg	<=2	S	0	no	no
43684_2#86	43684_2#86	ERS10173086	2019	late-PCV13	60849	7F	VT	PCV13 unique	60849	GPS_ZA_6483	700	12	11	2	6	6	22	14	10	VT>=50%	17-15-22	0.5	R	neg	neg	0.06	S	0.06	S	folA_I100L,folP_aa_insert_57-70	>=4	R	TETM	>8	R	neg	<=2	S	3	yes	yes
43684_2#92	43684_2#92	ERS10173087	2019	late-PCV13	60866	3	VT	PCV13 unique	60866	GPS_ZA_6486	53	2	5	1	11	16	3	14	3	NVT>50%	3-6-5	<=0.03	S	neg	neg	0.06	S	0.06	S	neg	0.5	S	neg	<=0.25	S	neg	<=2	S	0	no	no
43684_2#96	43684_2#96	ERS10173089	2019	late-PCV13	60899	19A	VT	PCV13 unique	60899	GPS_ZA_6488	989	12	5	89	8	6	112	14	26	NVT>50%	12-4-3	<=0.03	S	neg	neg	0.06	S	0.06	S	folP_aa_insert_57-70	2	I	TETM	>8	R	cat	>=8	NS	3	yes	yes
61340_S27	61340_S27	ERS20371599	2020	late-PCV13	61340	3	VT	PCV13 unique	61340	GPS_ZA_8371	180	7	15	2	10	6	1	22	12	VT-only	2-3-2	<=0.03	S	neg	neg	0.06	S	0.06	S	neg	0.5	S	neg	<=0.25	S	neg	<=2	S	0	no	no
61342_S46	61342_S46	ERS20371600	2020	late-PCV13	61342	35F	NVT	non-PCV	61342	GPS_ZA_8372	9408	7	409	4	5	42	20	79	126	NVT>50%	2-NEW-0	<=0.03	S	neg	neg	0.06	S	0.06	S	neg	0.5	S	neg	<=0.25	S	neg	<=2	S	0	no	no
61382_S29	61382_S29	ERS20371601	2020	late-PCV13	61382	13	NVT	non-PCV	61382	GPS_ZA_8373	70	2	13	1	4	6	12	1	16	VT>=50%	23-0-0	<=0.03	S	neg	neg	0.06	S	0.06	S	neg	0.5	S	neg	<=0.25	S	neg	<=2	S	0	no	no
61385_S32	61385_S32	ERS20371602	2020	late-PCV13	61385	13	NVT	non-PCV	61385	GPS_ZA_8374	10595	15	5	54	1	197	1	1	52	NVT>50%	NEW-0-0	<=0.03	S	neg	neg	0.06	S	0.06	S	neg	0.5	S	neg	<=0.25	S	neg	<=2	S	0	no	no
61442_S50	61442_S50	ERS20371605	2020	late-PCV13	61442	19F	VT	PCV7	61442	GPS_ZA_8377	8678	4	16	19	15	6	20	344	1	VT-only	13-NEW-497	4	R	ermB/mefA	ermB/mefA	>32	R	>2	R	folA_I100L,folP_aa_insert_57-70	>=4	R	TETM	>8	R	neg	<=2	S	5	yes	yes
61454_S42	61454_S42	ERS20371606	2020	late-PCV13	61454/61455	6C	NVT	non-PCV		GPS_ZA_8378	53	2	5	1	11	16	3	14	3	NVT>50%	3-6-5	<=0.03	S	neg	neg	0.06	S	0.06	S	neg	0.5	S	neg	<=0.25	S	neg	<=2	S	0	no	no
61518_S57	61518_S57	ERS20371607	2020	late-PCV13	61518	22F	NVT	non-PCV	61518	GPS_ZA_8379	395	1	5	7	12	17	1	14	29	VT-only	2-6-0	<=0.03	S	neg	neg	0.06	S	0.06	S	neg	0.5	S	neg	<=0.25	S	neg	<=2	S	0	no	no
61556_S63	61556_S63	ERS20371609	2020	late-PCV13	61556	16F	NVT	non-PCV	61556	GPS_ZA_8382	4088	50	8	1	16	6	88	14	33	NVT>50%	1-0-0	<=0.03	S	neg	neg	0.06	S	0.06	S	neg	0.5	S	neg	<=0.25	S	neg	<=2	S	0	no	no
61570_S66	61570_S66	ERS20371610	2020	late-PCV13	61570	6C	NVT	non-PCV	61570	GPS_ZA_8383	445	2	5	29	5	42	3	18	3	NVT>50%	0-0-0	<=0.03	S	neg	neg	0.06	S	0.06	S	neg	0.5	S	neg	<=0.25	S	neg	<=2	S	0	no	no
61580_S69	61580_S69	ERS20371612	2020	late-PCV13	61580	23A	NVT	non-PCV	61580	GPS_ZA_8385	11009	7	5	29	5	42	1	79	126	NVT>50%	0-0-0	<=0.03	S	neg	neg	0.06	S	0.06	S	folP_aa_insert_57-70	2	I	neg	<=0.25	S	neg	<=2	S	1	yes	no
61586_S70	61586_S70	ERS20371613	2020	late-PCV13	61585/61586/61587	35F	NVT	non-PCV		GPS_ZA_8386	2319	1	8	9	4	6	4	6	7	VT>=50%	2-0-6	<=0.03	S	neg	neg	0.06	S	0.06	S	neg	0.5	S	neg	<=0.25	S	neg	<=2	S	0	no	no
61629_S72	61629_S72	ERS20371614	2020	late-PCV13	61629/61633	13	NVT	non-PCV		GPS_ZA_8387	2754	2	8	70	16	6	19	18	230	N/A	0-0-NEW	0.06	S	ermB	ermB	>32	R	>2	R	folA_I100L,folP_aa_insert_57-70	>=4	R	TETM	>8	R	neg	<=2	S	4	yes	yes
61634_S126	61634_S126	ERS20371616	2020	late-PCV13	61634	9N	NVT	non-PCV	61634	GPS_ZA_8389	3983	8	5	7	12	15	16	6	137	NVT-only	1-2-0	<=0.03	S	neg	neg	0.06	S	0.06	S	neg	0.5	S	neg	<=0.25	S	neg	<=2	S	0	no	no
61654_S76	61654_S76	ERS20371618	2020	late-PCV13	61654	12F	NVT	non-PCV	61654	GPS_ZA_8391	17002	12	5	89	8	6	1017	14	26	NVT>50%	12-4-3	<=0.03	S	neg	neg	0.06	S	0.06	S	folA_I100L,folP_aa_insert_57-70	>=4	R	TETM	>8	R	cat	>=8	NS	3	yes	yes
61689_S80	61689_S80	ERS20371619	2020	late-PCV13	61689	7F	VT	PCV13 unique	61689	GPS_ZA_8392	1669	2	10	54	4	6	3	14	282	N/A	0-0-3	<=0.03	S	neg	neg	0.06	S	0.06	S	folA_I100L,folP_aa_insert_57-70	>=4	R	neg	<=0.25	S	neg	<=2	S	1	yes	no
61691_S82	61691_S82	ERS20371620	2020	late-PCV13	61691	19A	VT	PCV13 unique	61691	GPS_ZA_8393	3544	10	20	8	1	6	1	29	32	NVT>50%	2-0-2	<=0.03	S	neg	neg	0.06	S	0.06	S	neg	0.5	S	neg	<=0.25	S	neg	<=2	S	0	no	no
61695_S83	61695_S83	ERS20371621	2020	late-PCV13	61695	23A	NVT	non-PCV	61695	GPS_ZA_8394	2062	1	5	53	32	14	20	199	17	VT>=50%	16-13-19	0.25	R	neg	neg	0.06	S	0.06	S	folA_I100L,folP_aa_insert_57-70	>=4	R	neg	<=0.25	S	neg	<=2	S	2	yes	no
61698_S84	61698_S84	ERS20371622	2020	late-PCV13	61698	6C	NVT	non-PCV	61698	GPS_ZA_8395	438	1	5	9	9	6	4	6	7	VT>=50%	2-0-6	<=0.03	S	neg	neg	0.06	S	0.06	S	neg	0.5	S	neg	<=0.25	S	neg	<=2	S	0	no	no
61699_S85	61699_S85	ERS20371623	2020	late-PCV13	61699	10A	NVT	non-PCV	61699	GPS_ZA_8396	17004	13	5	4	47	218	79	5	690	N/A	23-0-6	<=0.03	S	neg	neg	0.06	S	0.06	S	neg	0.5	S	neg	<=0.25	S	neg	<=2	S	0	no	no
61704_S87	61704_S87	ERS20371624	2020	late-PCV13	61704	serogroup 24	NVT	non-PCV	61704	GPS_ZA_8397	12245	8	8	62	16	6	130	309	30	NVT>50%	2-0-0	<=0.03	S	neg	neg	0.06	S	0.06	S	folP_aa_insert_57-70	2	I	neg	<=0.25	S	neg	<=2	S	1	yes	no
61788_S40	61788_S40	ERS20371626	2020	late-PCV13	61788	4	VT	PCV7	61788	GPS_ZA_8399	72	2	13	2	4	9	4	1	16	VT>=50%	2-0-0	<=0.03	S	neg	neg	0.06	S	0.06	S	neg	0.5	S	neg	<=0.25	S	neg	<=2	S	0	no	no
61790_S41	61790_S41	ERS20371627	2020	late-PCV13	61790	19F	VT	PCV7	61790	GPS_ZA_8400	1221	7	5	1	5	15	12	14	70	VT-only	2-4-3	<=0.03	S	neg	neg	0.06	S	0.06	S	neg	0.5	S	neg	<=0.25	S	neg	<=2	S	0	no	no
61797_S43	61797_S43	ERS20371629	2020	late-PCV13	61797	8	NVT	non-PCV	61797	GPS_ZA_8402	347	12	8	9	3	3	20	57	21	VT-only	221-274-411	0.25	R	ermB	ermB	>32	R	>2	R	folA_I100L,folP_aa_insert_57-70	>=4	R	TETM	>8	R	neg	<=2	S	5	yes	yes
61812_S48	61812_S48	ERS20371631	2020	late-PCV13	61812	7F	VT	PCV13 unique	61812	GPS_ZA_8406	53	2	5	1	11	16	3	14	3	NVT>50%	3-6-5	<=0.03	S	neg	neg	0.06	S	0.06	S	neg	0.5	S	neg	<=0.25	S	neg	<=2	S	0	no	no
61816_S50	61816_S50	ERS20371632	2020	late-PCV13	61816	6C	NVT	non-PCV	61816	GPS_ZA_8407	3544	10	20	8	1	6	1	29	32	NVT>50%	2-0-2	<=0.03	S	neg	neg	0.06	S	0.06	S	neg	0.5	S	neg	<=0.25	S	neg	<=2	S	0	no	no
61844_S54	61844_S54	ERS20371635	2020	late-PCV13	61844	4	VT	PCV7	61844	GPS_ZA_8410	15354	1	10	9	43	5	1	786	178	NVT-only	2-0-2	<=0.03	S	neg	neg	0.06	S	0.06	S	folP_aa_insert_57-70	2	I	neg	<=0.25	S	neg	<=2	S	1	yes	no
61845_S55	61845_S55	ERS20371636	2020	late-PCV13	61845	12F	NVT	non-PCV	61845	GPS_ZA_8411	2053	1	126	74	10	6	14	18	65	NVT-only	NEW-176-NEW	0.12	R	neg	neg	0.06	S	0.06	S	folA_I100L,folP_aa_insert_57-70	>=4	R	neg	<=0.25	S	neg	<=2	S	2	yes	no
61859_S	61859_S	ERS20371637	2020	late-PCV13	61859/61883	8	NVT	non-PCV		GPS_ZA_8413	12744	15	11	54	374	103	1	9	86	VT-only	0-0-0	<=0.03	S	neg	neg	0.06	S	0.06	S	folA_I100L,folP_aa_insert_57-70	>=4	R	neg	<=0.25	S	neg	<=2	S	1	yes	no
61864_S	61864_S	ERS20371638	2020	late-PCV13	61864	13	NVT	non-PCV	61864	GPS_ZA_8414	989	12	5	89	8	6	112	14	26	NVT>50%	12-4-3	<=0.03	S	neg	neg	0.06	S	0.06	S	folP_aa_insert_57-70	2	I	TETM	>8	R	cat	>=8	NS	3	yes	yes
61904_S	61904_S	ERS20371640	2020	late-PCV13	61904	31	NVT	non-PCV	61904	GPS_ZA_8416	53	2	5	1	11	16	3	14	3	NVT>50%	3-6-5	<=0.03	S	neg	neg	0.06	S	0.06	S	neg	0.5	S	neg	<=0.25	S	neg	<=2	S	0	no	no
61908_S	61908_S	ERS20371642	2020	late-PCV13	61908	4	VT	PCV7	61908	GPS_ZA_8418	3358	1	2	29	1	43	14	8	57	NVT-only	12-4-2	<=0.03	S	neg	neg	0.06	S	0.06	S	neg	0.5	S	neg	<=0.25	S	neg	<=2	S	0	no	no
61913_S	61913_S	ERS20371644	2020	late-PCV13	61913	13	NVT	non-PCV	61913	GPS_ZA_8420	1221	7	5	1	5	15	12	14	70	VT-only	2-4-3	<=0.03	S	neg	neg	0.06	S	0.06	S	neg	0.5	S	neg	<=0.25	S	neg	<=2	S	0	no	no
61942_S	61942_S	ERS20371645	2020	late-PCV13	61942/61943	23F	VT	PCV7		GPS_ZA_8422	2053	1	126	74	10	6	14	18	65	NVT-only	NEW-176-NEW	0.12	R	neg	neg	0.06	S	0.06	S	folA_I100L,folP_aa_insert_57-70	>=4	R	neg	<=0.25	S	neg	<=2	S	2	yes	no
62012_S	62012_S	ERS20371649	2020	late-PCV13	62012	19A	VT	PCV13 unique	62012	GPS_ZA_8426	2059	15	29	4	21	30	27	1	14	VT-only	217-12-19	0.25	R	mefA	neg	8	R	0.06	S	folA_I100L,folP_aa_insert_57-70	>=4	R	TETM	>8	R	neg	<=2	S	4	yes	yes
62018_S	62018_S	ERS20371651	2020	late-PCV13	62018	16F	NVT	non-PCV	62018	GPS_ZA_8428	2062	1	5	53	32	14	20	199	17	VT>=50%	16-13-19	0.25	R	neg	neg	0.06	S	0.06	S	folA_I100L,folP_aa_insert_57-70	>=4	R	neg	<=0.25	S	neg	<=2	S	2	yes	no
62019_S	62019_S	ERS20371652	2020	late-PCV13	62019	8	NVT	non-PCV	62019	GPS_ZA_8429	3450	1	5	14	5	15	1	1	46	NVT>50%	0-6-2	<=0.03	S	neg	neg	0.06	S	0.06	S	neg	0.5	S	neg	<=0.25	S	neg	<=2	S	0	no	no
62020_S	62020_S	ERS20371653	2020	late-PCV13	62020	12F	NVT	non-PCV	62020	GPS_ZA_8430	53	2	5	1	11	16	3	14	3	NVT>50%	3-6-5	<=0.03	S	neg	neg	0.06	S	0.06	S	neg	0.5	S	neg	<=0.25	S	neg	<=2	S	0	no	no
62041_S	62041_S	ERS20371655	2020	late-PCV13	62041	15A	NVT	non-PCV	62041	GPS_ZA_8432	8309	1	5	4	104	14	16	422	17	VT>=50%	NEW-13-19	0.25	R	neg	neg	0.06	S	0.06	S	folA_I100L,folP_aa_insert_57-70	>=4	R	neg	<=0.25	S	neg	<=2	S	2	yes	no
62046_S	62046_S	ERS20371657	2020	late-PCV13	62046/62222	19A	VT	PCV13 unique		GPS_ZA_8434	989	12	5	89	8	6	112	14	26	NVT>50%	12-4-3	<=0.03	S	neg	neg	0.06	S	0.06	S	folP_aa_insert_57-70	2	I	TETM	>8	R	cat	>=8	NS	3	yes	yes
62050_S	62050_S	ERS20371659	2020	late-PCV13	62050	12F	NVT	non-PCV	62050	GPS_ZA_8436	5647	15	5	54	1	197	1	168	52	NVT>50%	NEW-4-0	<=0.03	S	neg	neg	0.06	S	0.06	S	neg	0.5	S	neg	<=0.25	S	neg	<=2	S	0	no	no
62051_S	62051_S	ERS20371660	2020	late-PCV13	62051/62094	12F	NVT	non-PCV		GPS_ZA_8437	8835	10	16	54	1	9	3	75	61	NVT-only	2-0-418	0.06	S	neg	neg	0.06	S	0.06	S	neg	0.5	S	neg	<=0.25	S	neg	<=2	S	0	no	no
62053_S135	62053_S135	ERS20371661	2020	late-PCV13	62053	4	VT	PCV7	62053	GPS_ZA_8438	17010	579	5	23	1	42	3	18	3	NVT>50%	0-0-0	<=0.03	S	neg	neg	0.06	S	0.06	S	folP_aa_insert_57-70	2	I	neg	<=0.25	S	neg	<=2	S	1	yes	no
62055_S	62055_S	ERS20371662	2020	late-PCV13	62055	19A	VT	PCV13 unique	62055	GPS_ZA_8439	53	2	5	1	11	16	3	14	3	NVT>50%	3-NF-5	NFNF	NF	neg	neg	0.06	S	0.06	S	neg	0.5	S	neg	<=0.25	S	neg	<=2	S	0	no	no
62058_S	62058_S	ERS20371663	2020	late-PCV13	62058/62074/62075	19F	VT	PCV7		GPS_ZA_8440	53	2	5	1	11	16	3	14	3	NVT>50%	3-6-5	<=0.03	S	neg	neg	0.06	S	0.06	S	neg	0.5	S	neg	<=0.25	S	neg	<=2	S	0	no	no
62072_S	62072_S	ERS20371664	2020	late-PCV13	62072	19A	VT	PCV13 unique	62072	GPS_ZA_8441	2062	1	5	53	32	14	20	199	17	VT>=50%	16-13-19	0.25	R	neg	neg	0.06	S	0.06	S	folA_I100L,folP_aa_insert_57-70	>=4	R	neg	<=0.25	S	neg	<=2	S	2	yes	no
62084_S	62084_S	ERS20371665	2020	late-PCV13	62084/62086	19A	VT	PCV13 unique		GPS_ZA_8442	11768	43	60	1	1	468	14	19	56	VT>=50%	2-4-0	<=0.03	S	neg	neg	0.06	S	0.06	S	folP_aa_insert_57-70	2	I	neg	<=0.25	S	neg	<=2	S	1	yes	no
62118_S31	62118_S31	ERS20371668	2020	late-PCV13	62118	8	NVT	non-PCV	62118	GPS_ZA_8445	1221	7	5	1	5	15	12	14	70	VT-only	2-4-3	<=0.03	S	neg	neg	0.06	S	0.06	S	neg	0.5	S	neg	<=0.25	S	neg	<=2	S	0	no	no
62120_S	62120_S	ERS20371669	2020	late-PCV13	62120	22F	NVT	non-PCV	62120	GPS_ZA_8446	2062	1	5	53	32	14	20	199	17	VT>=50%	16-13-19	0.25	R	neg	neg	0.06	S	0.06	S	folA_I100L,folP_aa_insert_57-70	>=4	R	neg	<=0.25	S	neg	<=2	S	2	yes	no
62132_S	62132_S	ERS20371671	2020	late-PCV13	62132	15B/C	NVT	non-PCV	62132	GPS_ZA_8448	10823	10	25	9	10	6	4	168	205	VT-only	0-NEW-NEW	0.12	R	neg	neg	0.06	S	0.06	S	folA_I100L,folP_aa_insert_57-70	>=4	R	neg	<=0.25	S	neg	<=2	S	2	yes	no
62169_S	62169_S	ERS20371673	2020	late-PCV13	62169	17F	NVT	non-PCV	62169	GPS_ZA_8450	2062	1	5	53	32	14	20	199	17	VT>=50%	16-13-19	0.25	R	neg	neg	0.06	S	0.06	S	folA_I100L,folP_aa_insert_57-70	>=4	R	neg	<=0.25	S	neg	<=2	S	2	yes	no
62171_S	62171_S	ERS20371674	2020	late-PCV13	62171/62233	6C	NVT	non-PCV		GPS_ZA_8451	445	2	5	29	5	42	3	18	3	NVT>50%	0-0-0	<=0.03	S	neg	neg	0.06	S	0.06	S	neg	0.5	S	neg	<=0.25	S	neg	<=2	S	0	no	no
62177_S	62177_S	ERS20371675	2020	late-PCV13	62177	8	NVT	non-PCV	62177	GPS_ZA_8453	989	12	5	89	8	6	112	14	26	NVT>50%	12-4-3	<=0.03	S	neg	neg	0.06	S	0.06	S	folP_aa_insert_57-70	2	I	TETM	>8	R	cat	>=8	NS	3	yes	yes
62198_S105	62198_S105	ERS20371677	2020	late-PCV13	62198/62200/62214	3	VT	PCV13 unique		GPS_ZA_8455	7052	7	43	47	16	6	14	17	48	NVT>50%	218-18-171	0.25	R	neg	neg	0.06	S	0.06	S	folA_I100L,folP_aa_insert_57-70	>=4	R	neg	<=0.25	S	neg	<=2	S	2	yes	no
62201_S	62201_S	ERS20371678	2020	late-PCV13	62201	10A	NVT	non-PCV	62201	GPS_ZA_8456	8835	10	16	54	1	9	3	75	61	NVT-only	2-0-418	0.06	S	neg	neg	0.06	S	0.06	S	neg	0.5	S	neg	<=0.25	S	neg	<=2	S	0	no	no
62211_S	62211_S	ERS20371679	2020	late-PCV13	62211	19A	VT	PCV13 unique	62211	GPS_ZA_8457	4084	2	8	62	16	6	112	309	30	NVT>50%	2-0-0	<=0.03	S	neg	neg	0.06	S	0.06	S	folA_I100L,folP_aa_insert_57-70	>=4	R	neg	<=0.25	S	neg	<=2	S	1	yes	no
62212_S	62212_S	ERS20371680	2020	late-PCV13	62212	8	NVT	non-PCV	62212	GPS_ZA_8458	445	2	5	29	5	42	3	18	3	NVT>50%	2-0-2	<=0.03	S	neg	neg	0.06	S	0.06	S	folA_I100L,folP_aa_insert_57-70	>=4	R	neg	<=0.25	S	neg	<=2	S	1	yes	no
62227_S	62227_S	ERS20371681	2020	late-PCV13	62227	4	VT	PCV7	62227	GPS_ZA_8459	3135	5	19	2	17	6	22	9	10	VT>=50%	150-1-22	0.25	R	neg	neg	0.06	S	0.06	S	folA_I100L,folP_aa_insert_57-70	>=4	R	TETM	>8	R	neg	<=2	S	3	yes	yes
62229_S	62229_S	ERS20371682	2020	late-PCV13	62229	19F	VT	PCV7	62229	GPS_ZA_8460	2062	1	5	53	32	14	20	199	17	VT>=50%	NEW-NEW-19	0.25	R	neg	neg	0.06	S	0.06	S	folA_I100L,folP_aa_insert_57-70	>=4	R	neg	<=0.25	S	neg	<=2	S	2	yes	no
62230_S	62230_S	ERS20371683	2020	late-PCV13	62230/62234	15B/C	NVT	non-PCV		GPS_ZA_8461	53	2	5	1	11	16	3	14	3	NVT>50%	3-6-5	<=0.03	S	neg	neg	0.06	S	0.06	S	neg	0.5	S	neg	<=0.25	S	neg	<=2	S	0	no	no
62237_S	62237_S	ERS20371684	2020	late-PCV13	62237	6C	NVT	non-PCV	62237	GPS_ZA_8462	1222	8	32	4	1	6	116	6	162	VT-only	23-0-2	<=0.03	S	neg	neg	0.06	S	0.06	S	neg	0.5	S	neg	<=0.25	S	neg	<=2	S	0	no	no
62251_S	62251_S	ERS20371688	2020	late-PCV13	62251	6C	NVT	non-PCV	62251	GPS_ZA_8466	17014	2	8	9	5	25	20	57	21	VT-only	17-NEW-NEW	2	R	neg	neg	0.06	S	0.06	S	folA_I100L,folP_aa_insert_57-70	>=4	R	neg	<=0.25	S	neg	<=2	S	2	yes	no
62258_S107	62258_S107	ERS20371689	2020	late-PCV13	62258	3	VT	PCV13 unique	62258	GPS_ZA_8467	7052	7	43	47	16	6	14	17	48	NVT>50%	218-18-171	0.25	R	neg	neg	0.06	S	0.06	S	folA_I100L,folP_aa_insert_57-70	>=4	R	neg	<=0.25	S	neg	<=2	S	2	yes	no
62269_S	62269_S	ERS20371692	2020	late-PCV13	62269	12F	NVT	non-PCV	62269	GPS_ZA_8470	2185	1	10	9	43	5	1	6	178	NVT-only	2-0-2	<=0.03	S	neg	neg	0.06	S	0.06	S	folP_aa_insert_57-70	2	I	neg	<=0.25	S	neg	<=2	S	1	yes	no
62306_S131	62306_S131	ERS20371695	2020	late-PCV13	62306	17F	NVT	non-PCV	62306	GPS_ZA_8473	2185	1	10	9	43	5	1	6	178	NVT-only	2-0-2	<=0.03	S	neg	neg	0.06	S	0.06	S	folP_aa_insert_57-70	2	I	neg	<=0.25	S	neg	<=2	S	1	yes	no
62314_S	62314_S	ERS20371697	2020	late-PCV13	62314	34	NVT	non-PCV	62314	GPS_ZA_8475	700	12	11	2	6	6	22	14	10	VT>=50%	17-15-22	0.5	R	neg	neg	0.06	S	0.06	S	folA_I100L,folP_aa_insert_57-70	>=4	R	TETM	>8	R	neg	<=2	S	3	yes	yes
62353_S	62353_S	ERS20371699	2020	late-PCV13	62353	13	NVT	non-PCV	62353	GPS_ZA_8477	989	12	5	89	8	6	112	14	26	NVT>50%	12-4-3	<=0.03	S	neg	neg	0.06	S	0.06	S	folA_I100L,folP_aa_insert_57-70	>=4	R	TETM	>8	R	cat	>=8	NS	3	yes	yes
62354_S	62354_S	ERS20371700	2020	late-PCV13	62354/62355	17F	NVT	non-PCV		GPS_ZA_8478	11737	10	16	54	1	469	3	75	61	NVT-only	2-0-418	0.06	S	neg	neg	0.06	S	0.06	S	neg	0.5	S	neg	<=0.25	S	neg	<=2	S	0	no	no
62359_S	62359_S	ERS20371701	2020	late-PCV13	62359	8	NVT	non-PCV	62359	GPS_ZA_8479	5258	2	5	4	10	13	1	18	217	N/A	0-0-0	<=0.03	S	neg	neg	0.06	S	0.06	S	folA_I100L,folP_aa_insert_57-70	>=4	R	neg	<=0.25	S	neg	<=2	S	1	yes	no
62373_S33	62373_S33	ERS20371702	2020	late-PCV13	62373	19A	VT	PCV13 unique	62373	GPS_ZA_8480	53	2	5	1	11	16	3	14	3	NVT>50%	3-6-5	<=0.03	S	neg	neg	0.06	S	0.06	S	neg	0.5	S	neg	<=0.25	S	neg	<=2	S	0	no	no
62441_S	62441_S	ERS20371707	2020	late-PCV13	62441/62442	4	VT	PCV7		GPS_ZA_8485	2062	1	5	53	32	14	20	199	17	VT>=50%	16-13-19	0.25	R	neg	neg	0.06	S	0.06	S	folA_I100L,folP_aa_insert_57-70	>=4	R	neg	<=0.25	S	neg	<=2	S	2	yes	no
62444_S109	62444_S109	ERS20371708	2020	late-PCV13	62444	12F	NVT	non-PCV	62444	GPS_ZA_8486	989	12	5	89	8	6	112	14	26	NVT>50%	12-4-3	<=0.03	S	neg	neg	0.06	S	0.06	S	folA_I100L,folP_aa_insert_57-70	>=4	R	TETM	>8	R	cat	>=8	NS	3	yes	yes
62445_S	62445_S	ERS20371709	2020	late-PCV13	62445	6C	NVT	non-PCV	62445	GPS_ZA_8487	1221	7	5	1	5	15	12	14	70	VT-only	2-4-3	<=0.03	S	neg	neg	0.06	S	0.06	S	neg	0.5	S	neg	<=0.25	S	neg	<=2	S	0	no	no
62449_S	62449_S	ERS20371710	2020	late-PCV13	62449	19F	VT	PCV7	62449	GPS_ZA_8488	2416	43	60	1	1	11	14	19	56	VT>=50%	2-4-0	<=0.03	S	neg	neg	0.06	S	0.06	S	neg	0.5	S	neg	<=0.25	S	neg	<=2	S	0	no	no
62451_S	62451_S	ERS20371711	2020	late-PCV13	62451/62452	12F	NVT	non-PCV		GPS_ZA_8489	4084	2	8	62	16	6	112	309	30	NVT>50%	2-0-0	<=0.03	S	neg	neg	0.06	S	0.06	S	folA_I100L,folP_aa_insert_57-70	>=4	R	neg	<=0.25	S	neg	<=2	S	1	yes	no
62454_S	62454_S	ERS20371712	2020	late-PCV13	62454	3	VT	PCV13 unique	62454	GPS_ZA_8490	17024	10	753	9	10	6	4	168	205	VT-only	19-NEW-NEW	0.25	R	neg	neg	0.06	S	0.06	S	folA_I100L,folP_aa_insert_57-70	>=4	R	neg	<=0.25	S	neg	<=2	S	2	yes	no
62477_S	62477_S	ERS20371714	2020	late-PCV13	62477	8	NVT	non-PCV	62477	GPS_ZA_8492	180	7	15	2	10	6	1	22	12	VT-only	2-0-2	<=0.03	S	neg	neg	0.06	S	0.06	S	neg	0.5	S	TET	>8	R	neg	<=2	S	1	yes	no
62503_S	62503_S	ERS20371717	2020	late-PCV13	62503/62504/62505	14	VT	PCV7		GPS_ZA_8495	53	2	5	1	11	16	3	14	3	NVT>50%	3-6-5	<=0.03	S	neg	neg	0.06	S	0.06	S	neg	0.5	S	neg	<=0.25	S	neg	<=2	S	0	no	no
62506_S	62506_S	ERS20371718	2020	late-PCV13	62506/62507	19A	VT	PCV13 unique		GPS_ZA_8496	63	2	5	36	12	17	21	14	9	VT>=50%	24-27-19	0.25	R	neg	neg	0.06	S	0.06	S	folP_aa_insert_57-70	2	I	TETM	>8	R	neg	<=2	S	3	yes	yes
62518_S	62518_S	ERS20371721	2020	late-PCV13	62518	4	VT	PCV7	62518	GPS_ZA_8499	2057	1	5	53	32	14	20	5	17	VT>=50%	NEW-212-NEW	0.25	R	neg	neg	0.06	S	0.06	S	folA_I100L,folP_aa_insert_57-70	>=4	R	neg	<=0.25	S	neg	<=2	S	2	yes	no
62523_S	62523_S	ERS20371722	2020	late-PCV13	62523	15A	NVT	non-PCV	62523	GPS_ZA_8500	2613	2	5	36	12	17	1	4	9	VT>=50%	34-89-147	2	R	ermB	ermB	>32	R	>2	R	neg	0.5	S	TETM	>8	R	neg	<=2	S	4	yes	yes
62525_S	62525_S	ERS20371724	2020	late-PCV13	62525	13	NVT	non-PCV	62525	GPS_ZA_8502	17013	15	5	54	79	197	1	1	52	NVT>50%	NEW-0-0	<=0.03	S	neg	neg	0.06	S	0.06	S	neg	0.5	S	neg	<=0.25	S	neg	<=2	S	0	no	no
62526_S	62526_S	ERS20371725	2020	late-PCV13	62526	6C	NVT	non-PCV	62526	GPS_ZA_8503	4084	2	8	62	16	6	112	309	30	NVT>50%	2-0-0	<=0.03	S	neg	neg	0.06	S	0.06	S	folA_I100L,folP_aa_insert_57-70	>=4	R	neg	<=0.25	S	neg	<=2	S	1	yes	no
62527_S	62527_S	ERS20371726	2020	late-PCV13	62527	6C	NVT	non-PCV	62527	GPS_ZA_8504	4084	2	8	62	16	6	112	309	30	NVT>50%	2-0-0	<=0.03	S	neg	neg	0.06	S	0.06	S	folA_I100L,folP_aa_insert_57-70	>=4	R	neg	<=0.25	S	neg	<=2	S	1	yes	no
62548_S31	62548_S31	ERS20371728	2020	late-PCV13	62548	35F	NVT	non-PCV	62548	GPS_ZA_8506	1222	8	32	4	1	6	116	6	162	VT-only	23-0-2	<=0.03	S	neg	neg	0.06	S	0.06	S	neg	0.5	S	neg	<=0.25	S	neg	<=2	S	0	no	no
62549_S32	62549_S32	ERS20371729	2020	late-PCV13	62549	8	NVT	non-PCV	62549	GPS_ZA_8507	9408	7	409	4	5	42	20	79	126	NVT>50%	2-NEW-0	<=0.03	S	neg	neg	0.06	S	0.06	S	neg	0.5	S	neg	<=0.25	S	neg	<=2	S	0	no	no
62550_S33	62550_S33	ERS20371730	2020	late-PCV13	62550	38	NVT	non-PCV	62550	GPS_ZA_8508	53	2	5	1	11	16	3	14	3	NVT>50%	3-6-NEW	<=0.03	S	neg	neg	0.06	S	0.06	S	neg	0.5	S	neg	<=0.25	S	neg	<=2	S	0	no	no
62582_S41	62582_S41	ERS20371735	2020	late-PCV13	62582	8	NVT	non-PCV	62582	GPS_ZA_8514	393	10	43	41	18	13	49	6	38	NVT-only	2-4-0	<=0.03	S	neg	neg	0.06	S	0.06	S	neg	0.5	S	neg	<=0.25	S	neg	<=2	S	0	no	no
62611_S45	62611_S45	ERS20371740	2020	late-PCV13	62611	8	NVT	non-PCV	62611	GPS_ZA_8518	3500	15	15	34	16	6	12	262	224	N/A	50-0-0	<=0.03	S	neg	neg	0.06	S	0.06	S	neg	0.5	S	TETM	>8	R	neg	<=2	S	1	yes	no
62612_S46	62612_S46	ERS20371741	2020	late-PCV13	62612	23B	NVT	non-PCV	62612	GPS_ZA_8519	53	2	5	1	11	16	3	14	3	NVT>50%	3-6-5	<=0.03	S	neg	neg	0.06	S	0.06	S	neg	0.5	S	neg	<=0.25	S	neg	<=2	S	0	no	no
62614_S47	62614_S47	ERS20371742	2020	late-PCV13	62614	6C	NVT	non-PCV	62614	GPS_ZA_8520	17031	33	5	6	63	17	95	255	102	NVT>50%	2-6-3	<=0.03	S	neg	neg	0.06	S	0.06	S	folA_I100L,folP_aa_insert_57-70	>=4	R	neg	<=0.25	S	neg	<=2	S	1	yes	no
62622_S50	62622_S50	ERS20371743	2020	late-PCV13	62622	19A	VT	PCV13 unique	62622	GPS_ZA_8521	2185	1	10	9	43	5	1	6	178	NVT-only	2-0-2	<=0.03	S	neg	neg	0.06	S	0.06	S	folP_aa_insert_57-70	2	I	neg	<=0.25	S	neg	<=2	S	1	yes	no
62628_S51	62628_S51	ERS20371744	2020	late-PCV13	62628/62631	serogroup 24	NVT	non-PCV		GPS_ZA_8522	2062	1	5	53	32	14	20	199	17	VT>=50%	NEW-13-19	0.25	R	neg	neg	0.06	S	0.06	S	folA_I100L,folP_aa_insert_57-70	>=4	R	neg	<=0.25	S	neg	<=2	S	2	yes	no
62654_S111	62654_S111	ERS20371749	2020	late-PCV13	62654	3	VT	PCV13 unique	62654	GPS_ZA_8527	72	2	13	2	4	9	4	1	16	VT>=50%	2-0-0	<=0.03	S	neg	neg	0.06	S	0.06	S	neg	0.5	S	neg	<=0.25	S	neg	<=2	S	0	no	no
62657_S62	62657_S62	ERS20371750	2020	late-PCV13	62657	19F	VT	PCV7	62657	GPS_ZA_8528	180	7	15	2	10	6	1	22	12	VT-only	2-3-2	<=0.03	S	neg	neg	0.06	S	0.06	S	neg	0.5	S	neg	<=0.25	S	neg	<=2	S	0	no	no
62665_S47	62665_S47	ERS20371752	2020	late-PCV13	62665	6A	VT	PCV13 unique	62665	GPS_ZA_8530	17033	12	5	9	3	3	20	1	21	VT-only	17-291-131	2	R	neg	neg	0.06	S	0.06	S	folA_I100L,folP_aa_insert_57-70	>=4	R	neg	<=0.25	S	neg	<=2	S	2	yes	no
62718_S46	62718_S46	ERS20371756	2020	late-PCV13	62718	21	NVT	non-PCV	62718	GPS_ZA_8534	6390	7	9	4	13	14	20	28	13	VT>=50%	2-4-456	0.12	R	neg	neg	0.06	S	0.06	S	folP_aa_insert_57-70	2	I	neg	<=0.25	S	neg	<=2	S	2	yes	no
62720_S47	62720_S47	ERS20371757	2020	late-PCV13	62720	19A	VT	PCV13 unique	62720	GPS_ZA_8535	7068	12	10	4	16	6	88	1	11	NVT>50%	2-0-2	<=0.03	S	neg	neg	0.06	S	0.06	S	neg	0.5	S	neg	<=0.25	S	neg	<=2	S	0	no	no
62762_S54	62762_S54	ERS20371760	2020	late-PCV13	62762/62764	9V	VT	PCV7		GPS_ZA_8538	2062	1	5	53	32	14	20	199	17	VT>=50%	16-13-19	0.25	R	neg	neg	0.06	S	0.06	S	folA_I100L,folP_aa_insert_57-70	>=4	R	neg	<=0.25	S	neg	<=2	S	2	yes	no
62765_S55	62765_S55	ERS20371761	2020	late-PCV13	62765	7C	NVT	non-PCV	62765	GPS_ZA_8539	5902	8	5	36	3	6	1	6	22	NVT>50%	2-2-0	<=0.03	S	neg	neg	0.06	S	0.06	S	neg	0.5	S	neg	<=0.25	S	neg	<=2	S	0	no	no
62766_S56	62766_S56	ERS20371762	2020	late-PCV13	62766/62767	3	VT	PCV13 unique		GPS_ZA_8540	8838	7	8	146	15	25	20	5	93	NVT-only	0-0-0	<=0.03	S	neg	neg	0.06	S	0.06	S	neg	0.5	S	neg	<=0.25	S	neg	<=2	S	0	no	no
62780_S63	62780_S63	ERS20371764	2020	late-PCV13	62780	9N	NVT	non-PCV	62780	GPS_ZA_8542	12280	12	5	1	312	17	1	11	243	N/A	0-0-22	0.12	R	neg	neg	0.06	S	0.06	S	folA_I100L,folP_aa_insert_57-70	>=4	R	neg	<=0.25	S	neg	<=2	S	2	yes	no
62819_S70	62819_S70	ERS20371766	2020	late-PCV13	62819	6C	NVT	non-PCV	62819	GPS_ZA_8544	66	2	8	2	4	6	1	1	16	VT>=50%	1-0-0	<=0.03	S	neg	neg	0.06	S	0.06	S	neg	0.5	S	neg	<=0.25	S	neg	<=2	S	0	no	no
63018_S27	63018_S27	ERS20371777	2020	late-PCV13	63018	6C	NVT	non-PCV	63018	GPS_ZA_8558	4084	2	8	62	16	6	112	309	30	NVT>50%	2-0-0	<=0.03	S	neg	neg	0.06	S	0.06	S	folA_I100L,folP_aa_insert_57-70	>=4	R	neg	<=0.25	S	neg	<=2	S	1	yes	no
63025_S29	63025_S29	ERS20371778	2020	late-PCV13	63025	3	VT	PCV13 unique	63025	GPS_ZA_8559	_	6	57	62	28	77	1	9	62	NVT-only	12-NEW-0	<=0.03	S	neg	neg	0.06	S	0.06	S	folA_I100L,folP_aa_insert_57-70	>=4	R	TETM	>8	R	neg	<=2	S	2	yes	no
63038_S32	63038_S32	ERS20371779	2020	late-PCV13	63038/63039	8	NVT	non-PCV		GPS_ZA_8560	458	2	32	9	47	6	21	17	51	VT-only	0-26-2	<=0.03	S	neg	neg	0.06	S	0.06	S	neg	0.5	S	neg	<=0.25	S	neg	<=2	S	0	no	no
63054_S40	63054_S40	ERS20371780	2020	late-PCV13	63054	16F	NVT	non-PCV	63054	GPS_ZA_8561	53	2	5	1	11	16	3	14	3	NVT>50%	3-6-5	<=0.03	S	neg	neg	0.06	S	0.06	S	neg	0.5	S	neg	<=0.25	S	neg	<=2	S	0	no	no
63083_S42	63083_S42	ERS20371783	2020	late-PCV13	63083	6A	VT	PCV13 unique	63083	GPS_ZA_8564	3450	1	5	14	5	15	1	1	46	NVT>50%	0-6-2	<=0.03	S	neg	neg	0.06	S	0.06	S	folP_aa_insert_57-70	2	I	neg	<=0.25	S	neg	<=2	S	1	yes	no
63084_S43	63084_S43	ERS20371784	2020	late-PCV13	63084/63085	3	VT	PCV13 unique		GPS_ZA_8565	42	1	8	9	9	6	4	6	7	VT>=50%	2-0-6	<=0.03	S	neg	neg	0.06	S	0.06	S	neg	0.5	S	neg	<=0.25	S	neg	<=2	S	0	no	no
63107_S45	63107_S45	ERS20371785	2020	late-PCV13	63107	8	NVT	non-PCV	63107	GPS_ZA_8566	_	7	9	4	5	15	20	1	13	VT>=50%	NEW-12-19	0.25	R	neg	neg	0.06	S	0.06	S	folP_aa_insert_57-70	2	I	neg	<=0.25	S	neg	<=2	S	2	yes	no
63119_S47	63119_S47	ERS20371786	2020	late-PCV13	63119	35B	NVT	non-PCV	63119	GPS_ZA_8567	700	12	11	2	6	6	22	14	10	VT>=50%	17-15-22	0.5	R	neg	neg	0.06	S	0.06	S	folA_I100L,folP_aa_insert_57-70	>=4	R	TETM	>8	R	neg	<=2	S	3	yes	yes
63126_S41	63126_S41	ERS20371787	2020	late-PCV13	63126	23A	NVT	non-PCV	63126	GPS_ZA_8568	12574	2	5	1	11	16	703	14	3	NVT>50%	3-6-5	<=0.03	S	neg	neg	0.06	S	0.06	S	neg	0.5	S	neg	<=0.25	S	neg	<=2	S	0	no	no
63146_S51	63146_S51	ERS20371789	2020	late-PCV13	63146	8	NVT	non-PCV	63146	GPS_ZA_8570	361	7	13	8	6	6	6	8	5	VT>=50%	7-1-455	0.25	R	neg	neg	0.06	S	0.06	S	folA_I100L,folP_aa_insert_57-70	>=4	R	neg	<=0.25	S	neg	<=2	S	2	yes	no
63157_S52	63157_S52	ERS20371790	2020	late-PCV13	63157	8	NVT	non-PCV	63157	GPS_ZA_8571	53	2	5	1	11	16	3	14	3	NVT>50%	3-6-5	<=0.03	S	neg	neg	0.06	S	0.06	S	neg	0.5	S	neg	<=0.25	S	neg	<=2	S	0	no	no
63176_S140	63176_S140	ERS20371792	2020	late-PCV13	63176	3	VT	PCV13 unique	63176	GPS_ZA_8573	53	2	5	1	11	16	3	14	3	NVT>50%	3-6-5	<=0.03	S	neg	neg	0.06	S	0.06	S	neg	0.5	S	neg	<=0.25	S	neg	<=2	S	0	no	no
63223_S80	63223_S80	ERS20371795	2020	late-PCV13	63223	12F	NVT	non-PCV	63223	GPS_ZA_8576	458	2	32	9	47	6	21	17	51	VT-only	0-26-2	<=0.03	S	neg	neg	0.06	S	0.06	S	neg	0.5	S	neg	<=0.25	S	neg	<=2	S	0	no	no
63231_S81	63231_S81	ERS20371796	2020	late-PCV13	63231	6C	NVT	non-PCV	63231	GPS_ZA_8577	989	12	5	89	8	6	112	14	26	NVT>50%	12-4-3	<=0.03	S	neg	neg	0.06	S	0.06	S	folP_aa_insert_57-70	2	I	TETM	>8	R	cat	>=8	NS	3	yes	yes
63269_S85	63269_S85	ERS20371798	2020	late-PCV13	63269/63271	19A	VT	PCV13 unique		GPS_ZA_8579	2185	1	10	9	43	5	1	6	178	NVT-only	2-0-2	<=0.03	S	neg	neg	0.06	S	0.06	S	folP_aa_insert_57-70	2	I	neg	<=0.25	S	neg	<=2	S	1	yes	no
63277_S20	63277_S20	ERS20371799	2020	late-PCV13	63277/63278	16F	NVT	non-PCV		GPS_ZA_8581	2062	1	5	53	32	14	20	199	17	VT>=50%	16-13-19	0.25	R	neg	neg	0.06	S	0.06	S	folA_I100L,folP_aa_insert_57-70	>=4	R	neg	<=0.25	S	neg	<=2	S	2	yes	no
63282_S87	63282_S87	ERS20371800	2020	late-PCV13	63282	3	VT	PCV13 unique	63282	GPS_ZA_8582	_	1	5	_	20	1	3	1	46	NVT>50%	0-6-NEW	0.06	S	neg	neg	0.06	S	0.06	S	folA_I100L,folP_aa_insert_57-70	>=4	R	neg	<=0.25	S	neg	<=2	S	1	yes	no
63298_S91	63298_S91	ERS20371801	2020	late-PCV13	63298	22F	NVT	non-PCV	63298	GPS_ZA_8583	4909	2	12	19	1	6	1	22	363	N/A	0-0-2	<=0.03	S	neg	neg	0.06	S	0.06	S	neg	0.5	S	neg	<=0.25	S	neg	<=2	S	0	no	no
63351_S119	63351_S119	ERS20371806	2020	late-PCV13	63351	19A	VT	PCV13 unique	63351	GPS_ZA_8588	445	2	5	29	5	42	3	18	3	NVT>50%	0-0-0	<=0.03	S	neg	neg	0.06	S	0.06	S	neg	0.5	S	neg	<=0.25	S	neg	<=2	S	0	no	no
63353_S120	63353_S120	ERS20371807	2020	late-PCV13	63353	8	NVT	non-PCV	63353	GPS_ZA_8589	2062	1	5	53	32	14	20	199	17	VT>=50%	16-13-19	0.25	R	neg	neg	0.06	S	0.06	S	folA_I100L,folP_aa_insert_57-70	>=4	R	neg	<=0.25	S	neg	<=2	S	2	yes	no
63354_S29	63354_S29	ERS20371808	2020	late-PCV13	63354	9N	NVT	non-PCV	63354	GPS_ZA_8590	53	2	5	1	11	16	3	14	3	NVT>50%	3-6-5	<=0.03	S	neg	neg	0.06	S	0.06	S	neg	0.5	S	neg	<=0.25	S	neg	<=2	S	0	no	no
63360_S135	63360_S135	ERS20371810	2020	late-PCV13	63360	8	NVT	non-PCV	63360	GPS_ZA_8592	3983	8	5	7	12	15	16	6	137	NVT-only	1-2-0	<=0.03	S	neg	neg	0.06	S	0.06	S	neg	0.5	S	neg	<=0.25	S	neg	<=2	S	0	no	no
63378_S144	63378_S144	ERS20371812	2020	late-PCV13	63378	22F	NVT	non-PCV	63378	GPS_ZA_8594	53	2	5	1	11	16	3	14	3	NVT>50%	3-6-5	<=0.03	S	neg	neg	0.06	S	0.06	S	neg	0.5	S	neg	<=0.25	S	neg	<=2	S	0	no	no
63385_S152	63385_S152	ERS20371813	2020	late-PCV13	63385	9N	NVT	non-PCV	63385	GPS_ZA_8595	445	2	5	29	5	42	3	18	3	NVT>50%	0-0-0	<=0.03	S	neg	neg	0.06	S	0.06	S	neg	0.5	S	neg	<=0.25	S	neg	<=2	S	0	no	no
63425_S24	63425_S24	ERS20371814	2020	late-PCV13	63425/63431	4	VT	PCV7		GPS_ZA_8596	3983	8	5	7	12	15	16	6	137	NVT-only	1-2-0	<=0.03	S	neg	neg	0.06	S	0.06	S	neg	0.5	S	neg	<=0.25	S	neg	<=2	S	0	no	no
63440_S168	63440_S168	ERS20371815	2020	late-PCV13	63440	15A	NVT	non-PCV	63440	GPS_ZA_8597	5410	16	2	53	5	241	1	5	79	VT-only	220-272-385	0.25	R	neg	neg	0.06	S	0.06	S	folA_I100L,folP_aa_insert_57-70	>=4	R	neg	<=0.25	S	neg	<=2	S	2	yes	no
63449_S153	63449_S153	ERS20371816	2020	late-PCV13	63449	8	NVT	non-PCV	63449	GPS_ZA_8598	2613	2	5	36	12	17	1	4	9	VT>=50%	34-89-147	2	R	ermB	ermB	>32	R	>2	R	neg	0.5	S	TETM	>8	R	neg	<=2	S	4	yes	yes
63460_S183	63460_S183	ERS20371818	2020	late-PCV13	63460	23A	NVT	non-PCV	63460	GPS_ZA_8600	_	97	5	9	351	77	4	17	116	NVT>50%	0-2-0	<=0.03	S	neg	neg	0.06	S	0.06	S	folA_I100L,folP_aa_insert_57-70	>=4	R	neg	<=0.25	S	neg	<=2	S	1	yes	no
63470_S192	63470_S192	ERS20371820	2020	late-PCV13	63470	3	VT	PCV13 unique	63470	GPS_ZA_8602	458	2	32	9	47	6	21	17	51	VT-only	0-26-2	<=0.03	S	neg	neg	0.06	S	0.06	S	neg	0.5	S	neg	<=0.25	S	neg	<=2	S	0	no	no
63487_S4	63487_S4	ERS20371822	2020	late-PCV13	63487	3	VT	PCV13 unique	63487	GPS_ZA_8606	458	2	32	9	47	6	21	17	51	VT-only	0-26-2	<=0.03	S	neg	neg	0.06	S	0.06	S	neg	0.5	S	neg	<=0.25	S	neg	<=2	S	0	no	no
63490_S5	63490_S5	ERS20371823	2020	late-PCV13	63489/63490	9N	NVT	non-PCV		GPS_ZA_8607	_	7	8	36	25	6	4	394	125	NVT-only	1-0-0	<=0.03	S	neg	neg	0.06	S	0.06	S	folP_aa_insert_57-70	2	I	neg	<=0.25	S	neg	<=2	S	1	yes	no
63498_S6	63498_S6	ERS20371825	2020	late-PCV13	63498/63500	35B	NVT	non-PCV		GPS_ZA_8609	171	7	13	8	6	6	6	14	5	VT>=50%	7-0-19	0.12	R	neg	neg	0.06	S	0.06	S	folA_I100L,folP_aa_insert_57-70	>=4	R	neg	<=0.25	S	neg	<=2	S	2	yes	no
63505_S8	63505_S8	ERS20371827	2020	late-PCV13	63505/63506	8	NVT	non-PCV		GPS_ZA_8611	53	2	5	1	11	16	3	14	3	NVT>50%	3-6-5	<=0.03	S	neg	neg	0.06	S	0.06	S	neg	0.5	S	neg	<=0.25	S	neg	<=2	S	0	no	no
63511_S9	63511_S9	ERS20371829	2020	late-PCV13	63511	6C	NVT	non-PCV	63511	GPS_ZA_8613	2185	1	10	9	43	5	1	6	178	NVT-only	2-0-2	<=0.03	S	neg	neg	0.06	S	0.06	S	folP_aa_insert_57-70	2	I	neg	<=0.25	S	neg	<=2	S	1	yes	no
63529_S14	63529_S14	ERS20371831	2020	late-PCV13	63529	15A	NVT	non-PCV	63529	GPS_ZA_8616	11766	43	13	54	1	16	635	14	168	NVT-only	200-240-19	0.25	R	neg	neg	0.06	S	0.06	S	folA_I100L,folP_aa_insert_57-70	>=4	R	neg	<=0.25	S	neg	<=2	S	2	yes	no
63576_S21	63576_S21	ERS20371832	2020	late-PCV13	63576	7F	VT	PCV13 unique	63576	GPS_ZA_8617	3544	10	20	8	1	6	1	29	32	NVT>50%	2-0-2	<=0.03	S	neg	neg	0.06	S	0.06	S	neg	0.5	S	neg	<=0.25	S	neg	<=2	S	0	no	no
63597_S102	63597_S102	ERS20371835	2020	late-PCV13	63597	10X	NVT	non-PCV	63597	GPS_ZA_8621	5178	18	5	2	5	27	19	9	241	N/A	2-44-53	<=0.03	S	neg	neg	0.06	S	0.06	S	neg	0.5	S	neg	<=0.25	S	neg	<=2	S	0	no	no
63598_S164	63598_S164	ERS20371836	2020	late-PCV13	63598	8	NVT	non-PCV	63598	GPS_ZA_8622	53	2	5	1	11	16	3	14	3	NVT>50%	3-6-NEW	<=0.03	S	neg	neg	0.06	S	0.06	S	neg	0.5	S	neg	<=0.25	S	neg	<=2	S	0	no	no
63617_S106	63617_S106	ERS20371837	2020	late-PCV13	63617	17F	NVT	non-PCV	63617	GPS_ZA_8623	8835	10	16	54	1	9	3	75	61	NVT-only	2-0-418	0.06	S	neg	neg	0.06	S	0.06	S	neg	0.5	S	neg	<=0.25	S	neg	<=2	S	0	no	no
63618_S107	63618_S107	ERS20371838	2020	late-PCV13	63618	6C	NVT	non-PCV	63618	GPS_ZA_8624	_	2	8	62	16	_	112	309	30	NVT>50%	2-0-0	<=0.03	S	neg	neg	0.06	S	0.06	S	folA_I100L,folP_aa_insert_57-70	>=4	R	neg	<=0.25	S	neg	<=2	S	1	yes	no
63628_S109	63628_S109	ERS20371841	2020	late-PCV13	63628	3	VT	PCV13 unique	63628	GPS_ZA_8628	458	2	32	9	47	6	21	17	51	VT-only	0-26-2	<=0.03	S	neg	neg	0.06	S	0.06	S	neg	0.5	S	neg	<=0.25	S	neg	<=2	S	0	no	no
63636_S114	63636_S114	ERS20371843	2020	late-PCV13	63636	10A	NVT	non-PCV	63636	GPS_ZA_8630	53	2	5	1	11	16	3	14	3	NVT>50%	3-6-5	<=0.03	S	neg	neg	0.06	S	0.06	S	neg	0.5	S	neg	<=0.25	S	neg	<=2	S	0	no	no
63637_S115	63637_S115	ERS20371844	2020	late-PCV13	63637	3	VT	PCV13 unique	63637	GPS_ZA_8631	12245	8	8	62	16	6	130	309	30	NVT>50%	2-0-0	<=0.03	S	neg	neg	0.06	S	0.06	S	folP_aa_insert_57-70	2	I	neg	<=0.25	S	neg	<=2	S	1	yes	no
63671_S120	63671_S120	ERS20371847	2020	late-PCV13	63671	19F	VT	PCV7	63671	GPS_ZA_8634	458	2	32	9	47	6	21	17	51	VT-only	0-26-2	<=0.03	S	neg	neg	0.06	S	0.06	S	neg	0.5	S	neg	<=0.25	S	neg	<=2	S	0	no	no
63679_S123	63679_S123	ERS20371850	2020	late-PCV13	63679	9N	NVT	non-PCV	63679	GPS_ZA_8637	_	12	19	2	17	6	22	_	10	VT>=50%	17-NEW-505	1	R	ermB	ermB	>32	R	>2	R	folA_I100L,folP_aa_insert_57-70	>=4	R	TETM	>8	R	neg	<=2	S	5	yes	yes
63682_S124	63682_S124	ERS20371851	2020	late-PCV13	63682	15A	NVT	non-PCV	63682	GPS_ZA_8638	3983	8	5	7	12	15	16	6	137	NVT-only	1-2-0	<=0.03	S	neg	neg	0.06	S	0.06	S	neg	0.5	S	neg	<=0.25	S	neg	<=2	S	0	no	no
63684_S126	63684_S126	ERS20371852	2020	late-PCV13	63684	22F	NVT	non-PCV	63684	GPS_ZA_8639	2613	2	5	36	12	17	1	4	9	VT>=50%	34-89-147	2	R	ermB	ermB	>32	R	>2	R	neg	0.5	S	TETM	>8	R	neg	<=2	S	4	yes	yes
63690_S128	63690_S128	ERS20371853	2020	late-PCV13	63690	6C	NVT	non-PCV	63690	GPS_ZA_8640	445	2	5	29	5	42	3	18	3	NVT>50%	0-0-0	<=0.03	S	neg	neg	0.06	S	0.06	S	neg	0.5	S	neg	<=0.25	S	neg	<=2	S	0	no	no
63703_S110	63703_S110	ERS20371854	2020	late-PCV13	63703	8	NVT	non-PCV	63703	GPS_ZA_8641	4084	2	8	62	16	6	112	309	30	NVT>50%	2-0-0	<=0.03	S	neg	neg	0.06	S	0.06	S	folA_I100L,folP_aa_insert_57-70	>=4	R	neg	<=0.25	S	neg	<=2	S	1	yes	no
63711_S130	63711_S130	ERS20371855	2020	late-PCV13	63711	8	NVT	non-PCV	63711	GPS_ZA_8642	53	2	5	1	11	16	3	14	3	NVT>50%	3-6-5	<=0.03	S	neg	neg	0.06	S	0.06	S	neg	0.5	S	neg	<=0.25	S	neg	<=2	S	0	no	no
63718_S131	63718_S131	ERS20371856	2020	late-PCV13	63718	19A	VT	PCV13 unique	63718	GPS_ZA_8643	2062	1	5	53	32	14	20	199	17	VT>=50%	16-13-19	0.25	R	neg	neg	0.06	S	0.06	S	folA_I100L,folP_aa_insert_57-70	>=4	R	neg	<=0.25	S	neg	<=2	S	2	yes	no
63736_S27	63736_S27	ERS20371858	2020	late-PCV13	63736	16F	NVT	non-PCV	63736	GPS_ZA_8646	4088	50	8	1	16	6	88	14	33	NVT>50%	1-0-0	<=0.03	S	neg	neg	0.06	S	0.06	S	neg	0.5	S	neg	<=0.25	S	neg	<=2	S	0	no	no
63780_S143	63780_S143	ERS20371861	2020	late-PCV13	63780	8	NVT	non-PCV	63780	GPS_ZA_8649	4216	15	60	34	16	9	14	262	224	N/A	50-0-0	<=0.03	S	neg	neg	0.06	S	0.06	S	neg	0.5	S	TETM	>8	R	neg	<=2	S	1	yes	no
63782_S144	63782_S144	ERS20371862	2020	late-PCV13	63782	12F	NVT	non-PCV	63782	GPS_ZA_8650	2416	43	60	1	1	11	14	19	56	VT>=50%	2-4-0	<=0.03	S	neg	neg	0.06	S	0.06	S	neg	0.5	S	neg	<=0.25	S	neg	<=2	S	0	no	no
63786_S145	63786_S145	ERS20371863	2020	late-PCV13	63786	8	NVT	non-PCV	63786	GPS_ZA_8651	53	2	5	1	11	16	3	14	3	NVT>50%	3-6-5	<=0.03	S	neg	neg	0.06	S	0.06	S	neg	0.5	S	neg	<=0.25	S	neg	<=2	S	0	no	no
63789_S146	63789_S146	ERS20371864	2020	late-PCV13	63789	19F	VT	PCV7	63789	GPS_ZA_8652	347	12	8	9	3	3	20	57	21	VT-only	17-291-131	2	R	neg	neg	0.06	S	0.06	S	folA_I100L,folP_aa_insert_57-70	>=4	R	neg	<=0.25	S	neg	<=2	S	2	yes	no
63790_S147	63790_S147	ERS20371865	2020	late-PCV13	63790	19A	VT	PCV13 unique	63790	GPS_ZA_8653	2062	1	5	53	32	14	20	199	17	VT>=50%	16-13-19	0.25	R	neg	neg	0.06	S	0.06	S	folA_I100L,folP_aa_insert_57-70	>=4	R	neg	<=0.25	S	neg	<=2	S	2	yes	no
63831_S152	63831_S152	ERS20371868	2020	late-PCV13	63831/63816	10A	NVT	non-PCV		GPS_ZA_8656	3135	5	19	2	17	6	22	9	10	VT>=50%	150-1-22	0.25	R	neg	neg	0.06	S	0.06	S	folA_I100L,folP_aa_insert_57-70	>=4	R	TETM	>8	R	neg	<=2	S	3	yes	yes
63839_S155	63839_S155	ERS20371870	2020	late-PCV13	63839	19A	VT	PCV13 unique	63839	GPS_ZA_8658	2062	1	5	53	32	14	20	199	17	VT>=50%	16-13-19	0.25	R	neg	neg	0.06	S	0.06	S	folA_I100L,folP_aa_insert_57-70	>=4	R	neg	<=0.25	S	neg	<=2	S	2	yes	no
63853_S159	63853_S159	ERS20371871	2020	late-PCV13	63853	35B	NVT	non-PCV	63853	GPS_ZA_8659	361	7	13	8	6	6	6	8	5	VT>=50%	7-1-NEW	0.25	R	neg	neg	0.06	S	0.06	S	folA_I100L,folP_aa_insert_57-70	>=4	R	neg	<=0.25	S	neg	<=2	S	2	yes	no
63898_S166	63898_S166	ERS20371873	2020	late-PCV13	63898/63899	9N	NVT	non-PCV		GPS_ZA_8661	3983	8	5	7	12	15	16	6	137	NVT-only	1-2-0	<=0.03	S	neg	neg	0.06	S	0.06	S	neg	0.5	S	neg	<=0.25	S	neg	<=2	S	0	no	no
63918_S167	63918_S167	ERS20371876	2020	late-PCV13	63918	35B	NVT	non-PCV	63918	GPS_ZA_8664	361	7	13	8	6	6	6	8	5	VT>=50%	7-1-NEW	0.25	R	neg	neg	0.06	S	0.06	S	folA_I100L,folP_aa_insert_57-70	>=4	R	neg	<=0.25	S	neg	<=2	S	2	yes	no
63923_S168	63923_S168	ERS20371878	2020	late-PCV13	63923	9N	NVT	non-PCV	63923	GPS_ZA_8666	_	7	13	8	6	_	6	17	5	VT>=50%	1-4-0	<=0.03	S	neg	neg	0.06	S	0.06	S	folA_I100L,folP_aa_insert_57-70	>=4	R	neg	<=0.25	S	neg	<=2	S	1	yes	no
63925_S170	63925_S170	ERS20371879	2020	late-PCV13	63925	9N	NVT	non-PCV	63925	GPS_ZA_8667	66	2	8	2	4	6	1	1	16	VT>=50%	1-0-0	<=0.03	S	neg	neg	0.06	S	0.06	S	neg	0.5	S	neg	<=0.25	S	neg	<=2	S	0	no	no
63926_S171	63926_S171	ERS20371880	2020	late-PCV13	63926	17F	NVT	non-PCV	63926	GPS_ZA_8668	10564	2	1	1	4	6	31	5	49	NVT-only	11-2-0	<=0.03	S	neg	neg	0.06	S	0.06	S	neg	0.5	S	neg	<=0.25	S	neg	<=2	S	0	no	no
63945_S180	63945_S180	ERS20371881	2020	late-PCV13	63945/63946	9N	NVT	non-PCV		GPS_ZA_8669	66	2	8	2	4	6	1	1	16	VT>=50%	1-0-0	<=0.03	S	neg	neg	0.06	S	0.06	S	neg	0.5	S	neg	<=0.25	S	neg	<=2	S	0	no	no
63956_S176	63956_S176	ERS20371882	2020	late-PCV13	63956	9N	NVT	non-PCV	63956	GPS_ZA_8670	5647	15	5	54	1	197	1	168	52	NVT>50%	NEW-0-0	<=0.03	S	neg	neg	0.06	S	0.06	S	neg	0.5	S	neg	<=0.25	S	neg	<=2	S	0	no	no
63959_S179	63959_S179	ERS20371883	2020	late-PCV13	63959	13	NVT	non-PCV	63959	GPS_ZA_8671	_	12	8	36	5	6	14	18	125	NVT-only	1-NEW-0	<=0.03	S	neg	neg	0.06	S	0.06	S	neg	0.5	S	neg	<=0.25	S	neg	<=2	S	0	no	no
64152_S181	64152_S181	ERS20371885	2020	late-PCV13	64152/64153	7C	NVT	non-PCV		GPS_ZA_8672	_	10	65	4	1	17	1	31	92	NVT>50%	11-4-0	<=0.03	S	neg	neg	0.06	S	0.06	S	folA_I100L,folP_aa_insert_57-70	>=4	R	neg	<=0.25	S	neg	<=2	S	1	yes	no
